# Supplementary material for: Avian species survey with citizen-science data in Janghang Wetland, Goyang, Republic of Korea
Source: Biodivers Data J. 2023 May 31;11:e105580. doi: 10.3897/BDJ.11.e105580 (PMC10248723; doi:10.3897/BDJ.11.e105580)
Supplement: Supplementary material 1 — Janghang Wetland Avian Survey Data [file bdj-11-e105580-s001.csv]

basisOfRecord	occurrenceID	recordedBy	eventDate	eventTime	eventRemarks	continent	countryCode	country	locality	locationRemarks	decimalLatitude	decimalLongitude	geodeticDatum	coordinateUncertaintyInMeters	class	order	family	scientificName	vernacularName	individualCount	identificationReferences
HumanObservation	GOYANG-JANGHANG-001	EunJeong Kim | YounSeon Kim | EunJeong Lee | JungIn Sook | DongUk Han	2020-04-06	09:00+0900/12:00+0900	Sunny	Asia	KR	Republic of Korea	Janghang wetland, Goyang, Han River Estuary Weland Protected Area	Civilian Controlled Zone and the Demilitarized Zone included Janghang Ramsar site	37.644829	126.742447	WGS84	6000	Aves	Anseriformes	Anatidae	Anas crecca (Linnaeus, 1758)	Eurasian Teal	5	Lee, W.S., Koo, T.H. and Park, J.Y. (2014). A Field Guide to The Birds of Korea. LG Evergreen Foundation (2nd edition).
HumanObservation	GOYANG-JANGHANG-002	EunJeong Kim | YounSeon Kim | EunJeong Lee | JungIn Sook | DongUk Han	2020-04-06	09:00+0900/12:00+0900	Sunny	Asia	KR	Republic of Korea	Janghang wetland, Goyang, Han River Estuary Weland Protected Area	Civilian Controlled Zone and the Demilitarized Zone included Janghang Ramsar site	37.644829	126.742447	WGS84	6000	Aves	Pelecaniformes	Ardeidae	Ardea cinerea (Linnaeus, 1758)	Gray Heron	1	Lee, W.S., Koo, T.H. and Park, J.Y. (2014). A Field Guide to The Birds of Korea. LG Evergreen Foundation (2nd edition).
HumanObservation	GOYANG-JANGHANG-003	EunJeong Kim | YounSeon Kim | EunJeong Lee | JungIn Sook | DongUk Han	2020-04-06	09:00+0900/12:00+0900	Sunny	Asia	KR	Republic of Korea	Janghang wetland, Goyang, Han River Estuary Weland Protected Area	Civilian Controlled Zone and the Demilitarized Zone included Janghang Ramsar site	37.644829	126.742447	WGS84	6000	Aves	Pelecaniformes	Phalacrocoracidae	Phalacrocorax carbo (Linnaeus, 1758)	Great Cormorant	1	Lee, W.S., Koo, T.H. and Park, J.Y. (2014). A Field Guide to The Birds of Korea. LG Evergreen Foundation (2nd edition).
HumanObservation	GOYANG-JANGHANG-004	EunJeong Kim | YounSeon Kim | EunJeong Lee | JungIn Sook | DongUk Han	2020-04-06	09:00+0900/12:00+0900	Sunny	Asia	KR	Republic of Korea	Janghang wetland, Goyang, Han River Estuary Weland Protected Area	Civilian Controlled Zone and the Demilitarized Zone included Janghang Ramsar site	37.644829	126.742447	WGS84	6000	Aves	Falconiformes	Falconidae	Falco tinnunculus (Linnaeus, 1758)	Common Kestrel	1	Lee, W.S., Koo, T.H. and Park, J.Y. (2014). A Field Guide to The Birds of Korea. LG Evergreen Foundation (2nd edition).
HumanObservation	GOYANG-JANGHANG-005	EunJeong Kim | YounSeon Kim | EunJeong Lee | JungIn Sook | DongUk Han	2020-04-06	09:00+0900/12:00+0900	Sunny	Asia	KR	Republic of Korea	Janghang wetland, Goyang, Han River Estuary Weland Protected Area	Civilian Controlled Zone and the Demilitarized Zone included Janghang Ramsar site	37.644829	126.742447	WGS84	6000	Aves	Accipitriformes	Accipitridae	Accipiter gentilis (Linnaeus, 1758)	Northern Goshawk	1	Lee, W.S., Koo, T.H. and Park, J.Y. (2014). A Field Guide to The Birds of Korea. LG Evergreen Foundation (2nd edition).
HumanObservation	GOYANG-JANGHANG-006	EunJeong Kim | YounSeon Kim | EunJeong Lee | JungIn Sook | DongUk Han	2020-04-06	09:00+0900/12:00+0900	Sunny	Asia	KR	Republic of Korea	Janghang wetland, Goyang, Han River Estuary Weland Protected Area	Civilian Controlled Zone and the Demilitarized Zone included Janghang Ramsar site	37.644829	126.742447	WGS84	6000	Aves	Charadriformes	Charadriidae	Charadrius dubius (Scopoli, 1786)	Little Ringed Plover	3	Lee, W.S., Koo, T.H. and Park, J.Y. (2014). A Field Guide to The Birds of Korea. LG Evergreen Foundation (2nd edition).
HumanObservation	GOYANG-JANGHANG-007	EunJeong Kim | YounSeon Kim | EunJeong Lee | JungIn Sook | DongUk Han	2020-04-06	09:00+0900/12:00+0900	Sunny	Asia	KR	Republic of Korea	Janghang wetland, Goyang, Han River Estuary Weland Protected Area	Civilian Controlled Zone and the Demilitarized Zone included Janghang Ramsar site	37.644829	126.742447	WGS84	6000	Aves	Columbiformes	Columbidae	Streptopelia orientalis (Latham, 1790)	Oriental Turtle Dove	15	Lee, W.S., Koo, T.H. and Park, J.Y. (2014). A Field Guide to The Birds of Korea. LG Evergreen Foundation (2nd edition).
HumanObservation	GOYANG-JANGHANG-008	EunJeong Kim | YounSeon Kim | EunJeong Lee | JungIn Sook | DongUk Han	2020-04-06	09:00+0900/12:00+0900	Sunny	Asia	KR	Republic of Korea	Janghang wetland, Goyang, Han River Estuary Weland Protected Area	Civilian Controlled Zone and the Demilitarized Zone included Janghang Ramsar site	37.644829	126.742447	WGS84	6000	Aves	Bucerotiformes	Upupidae	Upupa epops (Linnaeus, 1758)	Eurasian Hoopoe	1	Lee, W.S., Koo, T.H. and Park, J.Y. (2014). A Field Guide to The Birds of Korea. LG Evergreen Foundation (2nd edition).
HumanObservation	GOYANG-JANGHANG-009	EunJeong Kim | YounSeon Kim | EunJeong Lee | JungIn Sook | DongUk Han	2020-04-06	09:00+0900/12:00+0900	Sunny	Asia	KR	Republic of Korea	Janghang wetland, Goyang, Han River Estuary Weland Protected Area	Civilian Controlled Zone and the Demilitarized Zone included Janghang Ramsar site	37.644829	126.742447	WGS84	6000	Aves	Piciformes	Picidae	Dendrocopos kizuki (Temminck, 1836)	Japanese Pygmy Woodpecker	1	Lee, W.S., Koo, T.H. and Park, J.Y. (2014). A Field Guide to The Birds of Korea. LG Evergreen Foundation (2nd edition).
HumanObservation	GOYANG-JANGHANG-010	EunJeong Kim | YounSeon Kim | EunJeong Lee | JungIn Sook | DongUk Han	2020-04-06	09:00+0900/12:00+0900	Sunny	Asia	KR	Republic of Korea	Janghang wetland, Goyang, Han River Estuary Weland Protected Area	Civilian Controlled Zone and the Demilitarized Zone included Janghang Ramsar site	37.644829	126.742447	WGS84	6000	Aves	Piciformes	Picidae	Dendrocopos major (Linnaeus, 1758)	Great Spotted Woodpecker	1	Lee, W.S., Koo, T.H. and Park, J.Y. (2014). A Field Guide to The Birds of Korea. LG Evergreen Foundation (2nd edition).
HumanObservation	GOYANG-JANGHANG-011	EunJeong Kim | YounSeon Kim | EunJeong Lee | JungIn Sook | DongUk Han	2020-04-06	09:00+0900/12:00+0900	Sunny	Asia	KR	Republic of Korea	Janghang wetland, Goyang, Han River Estuary Weland Protected Area	Civilian Controlled Zone and the Demilitarized Zone included Janghang Ramsar site	37.644829	126.742447	WGS84	6000	Aves	Piciformes	Picidae	Picus canus (J.F.Gmelin, 1788)	Grey-headed Woodpecker	2	Lee, W.S., Koo, T.H. and Park, J.Y. (2014). A Field Guide to The Birds of Korea. LG Evergreen Foundation (2nd edition).
HumanObservation	GOYANG-JANGHANG-012	EunJeong Kim | YounSeon Kim | EunJeong Lee | JungIn Sook | DongUk Han	2020-04-06	09:00+0900/12:00+0900	Sunny	Asia	KR	Republic of Korea	Janghang wetland, Goyang, Han River Estuary Weland Protected Area	Civilian Controlled Zone and the Demilitarized Zone included Janghang Ramsar site	37.644829	126.742447	WGS84	6000	Aves	Passeriformes	Corvidae	Corvus corone (Linnaeus, 1758)	Carrion Crow	1	Lee, W.S., Koo, T.H. and Park, J.Y. (2014). A Field Guide to The Birds of Korea. LG Evergreen Foundation (2nd edition).
HumanObservation	GOYANG-JANGHANG-013	EunJeong Kim | YounSeon Kim | EunJeong Lee | JungIn Sook | DongUk Han	2020-04-06	09:00+0900/12:00+0900	Sunny	Asia	KR	Republic of Korea	Janghang wetland, Goyang, Han River Estuary Weland Protected Area	Civilian Controlled Zone and the Demilitarized Zone included Janghang Ramsar site	37.644829	126.742447	WGS84	6000	Aves	Passeriformes	Corvidae	Corvus macrorhynchos (Wagler, 1827)	Large-billed Crow	2	Lee, W.S., Koo, T.H. and Park, J.Y. (2014). A Field Guide to The Birds of Korea. LG Evergreen Foundation (2nd edition).
HumanObservation	GOYANG-JANGHANG-014	EunJeong Kim | YounSeon Kim | EunJeong Lee | JungIn Sook | DongUk Han	2020-04-06	09:00+0900/12:00+0900	Sunny	Asia	KR	Republic of Korea	Janghang wetland, Goyang, Han River Estuary Weland Protected Area	Civilian Controlled Zone and the Demilitarized Zone included Janghang Ramsar site	37.644829	126.742447	WGS84	6000	Aves	Passeriformes	Corvidae	Cyanopica cyanus (Pallas, 1776)	Azure-winged Magpie	8	Lee, W.S., Koo, T.H. and Park, J.Y. (2014). A Field Guide to The Birds of Korea. LG Evergreen Foundation (2nd edition).
HumanObservation	GOYANG-JANGHANG-015	EunJeong Kim | YounSeon Kim | EunJeong Lee | JungIn Sook | DongUk Han	2020-04-06	09:00+0900/12:00+0900	Sunny	Asia	KR	Republic of Korea	Janghang wetland, Goyang, Han River Estuary Weland Protected Area	Civilian Controlled Zone and the Demilitarized Zone included Janghang Ramsar site	37.644829	126.742447	WGS84	6000	Aves	Passeriformes	Paridae	Parus major (Linnaeus, 1758)	Northern Great Tit	2	Lee, W.S., Koo, T.H. and Park, J.Y. (2014). A Field Guide to The Birds of Korea. LG Evergreen Foundation (2nd edition).
HumanObservation	GOYANG-JANGHANG-016	EunJeong Kim | YounSeon Kim | EunJeong Lee | JungIn Sook | DongUk Han	2020-04-06	09:00+0900/12:00+0900	Sunny	Asia	KR	Republic of Korea	Janghang wetland, Goyang, Han River Estuary Weland Protected Area	Civilian Controlled Zone and the Demilitarized Zone included Janghang Ramsar site	37.644829	126.742447	WGS84	6000	Aves	Passeriformes	Paridae	Parus palustris (Linnaeus, 1758)	Marsh Tit	4	Lee, W.S., Koo, T.H. and Park, J.Y. (2014). A Field Guide to The Birds of Korea. LG Evergreen Foundation (2nd edition).
HumanObservation	GOYANG-JANGHANG-017	EunJeong Kim | YounSeon Kim | EunJeong Lee | JungIn Sook | DongUk Han	2020-04-06	09:00+0900/12:00+0900	Sunny	Asia	KR	Republic of Korea	Janghang wetland, Goyang, Han River Estuary Weland Protected Area	Civilian Controlled Zone and the Demilitarized Zone included Janghang Ramsar site	37.644829	126.742447	WGS84	6000	Aves	Passeriformes	Sylviidae	Sinosuthora webbiana (Gould, 1852)	Vinous-throated Parrotbill	2	Lee, W.S., Koo, T.H. and Park, J.Y. (2014). A Field Guide to The Birds of Korea. LG Evergreen Foundation (2nd edition).
HumanObservation	GOYANG-JANGHANG-018	EunJeong Kim | YounSeon Kim | EunJeong Lee | JungIn Sook | DongUk Han	2020-04-06	09:00+0900/12:00+0900	Sunny	Asia	KR	Republic of Korea	Janghang wetland, Goyang, Han River Estuary Weland Protected Area	Civilian Controlled Zone and the Demilitarized Zone included Janghang Ramsar site	37.644829	126.742447	WGS84	6000	Aves	Passeriformes	Aegithalidae	Aegithalos caudatus (Linnaeus, 1758)	Long-tailed Tit	4	Lee, W.S., Koo, T.H. and Park, J.Y. (2014). A Field Guide to The Birds of Korea. LG Evergreen Foundation (2nd edition).
HumanObservation	GOYANG-JANGHANG-019	EunJeong Kim | YounSeon Kim | EunJeong Lee | JungIn Sook | DongUk Han	2020-04-06	09:00+0900/12:00+0900	Sunny	Asia	KR	Republic of Korea	Janghang wetland, Goyang, Han River Estuary Weland Protected Area	Civilian Controlled Zone and the Demilitarized Zone included Janghang Ramsar site	37.644829	126.742447	WGS84	6000	Aves	Passeriformes	Pycnonotidae	Pycnonotus sinensis (Gmelin, 1789)	Light-vented Bulbul	37	Lee, W.S., Koo, T.H. and Park, J.Y. (2014). A Field Guide to The Birds of Korea. LG Evergreen Foundation (2nd edition).
HumanObservation	GOYANG-JANGHANG-020	EunJeong Kim | YounSeon Kim | EunJeong Lee | JungIn Sook | DongUk Han	2020-04-06	09:00+0900/12:00+0900	Sunny	Asia	KR	Republic of Korea	Janghang wetland, Goyang, Han River Estuary Weland Protected Area	Civilian Controlled Zone and the Demilitarized Zone included Janghang Ramsar site	37.644829	126.742447	WGS84	6000	Aves	Passeriformes	Turdidae	Turdus naumanni (Temminck, 1820)	Naumann's Thrush	5	Lee, W.S., Koo, T.H. and Park, J.Y. (2014). A Field Guide to The Birds of Korea. LG Evergreen Foundation (2nd edition).
HumanObservation	GOYANG-JANGHANG-021	EunJeong Kim | YounSeon Kim | EunJeong Lee | JungIn Sook | DongUk Han	2020-04-06	09:00+0900/12:00+0900	Sunny	Asia	KR	Republic of Korea	Janghang wetland, Goyang, Han River Estuary Weland Protected Area	Civilian Controlled Zone and the Demilitarized Zone included Janghang Ramsar site	37.644829	126.742447	WGS84	6000	Aves	Passeriformes	Muscicapidae	Tarsiger cyanurus (Pallas, 1773)	Red-flanked Bluetail	3	Lee, W.S., Koo, T.H. and Park, J.Y. (2014). A Field Guide to The Birds of Korea. LG Evergreen Foundation (2nd edition).
HumanObservation	GOYANG-JANGHANG-022	EunJeong Kim | YounSeon Kim | EunJeong Lee | JungIn Sook | DongUk Han	2020-04-06	09:00+0900/12:00+0900	Sunny	Asia	KR	Republic of Korea	Janghang wetland, Goyang, Han River Estuary Weland Protected Area	Civilian Controlled Zone and the Demilitarized Zone included Janghang Ramsar site	37.644829	126.742447	WGS84	6000	Aves	Passeriformes	Muscicapidae	Phoenicurus auroreus (Pallas, 1776)	Daurian Redstart	1	Lee, W.S., Koo, T.H. and Park, J.Y. (2014). A Field Guide to The Birds of Korea. LG Evergreen Foundation (2nd edition).
HumanObservation	GOYANG-JANGHANG-023	EunJeong Kim | YounSeon Kim | EunJeong Lee | JungIn Sook | DongUk Han	2020-04-13	09:00+0900/12:00+0900	Sunny	Asia	KR	Republic of Korea	Janghang wetland, Goyang, Han River Estuary Weland Protected Area	Civilian Controlled Zone and the Demilitarized Zone included Janghang Ramsar site	37.644829	126.742447	WGS84	6000	Aves	Galliformes	Phasianidae	Phasianus colchicus (Linnaeus, 1758)	Common Pheasant	4	Lee, W.S., Koo, T.H. and Park, J.Y. (2014). A Field Guide to The Birds of Korea. LG Evergreen Foundation (2nd edition).
HumanObservation	GOYANG-JANGHANG-024	EunJeong Kim | YounSeon Kim | EunJeong Lee | JungIn Sook | DongUk Han	2020-04-13	09:00+0900/12:00+0900	Sunny	Asia	KR	Republic of Korea	Janghang wetland, Goyang, Han River Estuary Weland Protected Area	Civilian Controlled Zone and the Demilitarized Zone included Janghang Ramsar site	37.644829	126.742447	WGS84	6000	Aves	Anseriformes	Anatidae	Anas poecilorhyncha (J.R.Forster, 1781)	Eastern Spot-billed Duck	11	Lee, W.S., Koo, T.H. and Park, J.Y. (2014). A Field Guide to The Birds of Korea. LG Evergreen Foundation (2nd edition).
HumanObservation	GOYANG-JANGHANG-025	EunJeong Kim | YounSeon Kim | EunJeong Lee | JungIn Sook | DongUk Han	2020-04-13	09:00+0900/12:00+0900	Sunny	Asia	KR	Republic of Korea	Janghang wetland, Goyang, Han River Estuary Weland Protected Area	Civilian Controlled Zone and the Demilitarized Zone included Janghang Ramsar site	37.644829	126.742447	WGS84	6000	Aves	Podicipediformes	Podicipedidae	Tachybaptus ruficollis (Pallas, 1764)	Little Grebe	1	Lee, W.S., Koo, T.H. and Park, J.Y. (2014). A Field Guide to The Birds of Korea. LG Evergreen Foundation (2nd edition).
HumanObservation	GOYANG-JANGHANG-026	EunJeong Kim | YounSeon Kim | EunJeong Lee | JungIn Sook | DongUk Han	2020-04-13	09:00+0900/12:00+0900	Sunny	Asia	KR	Republic of Korea	Janghang wetland, Goyang, Han River Estuary Weland Protected Area	Civilian Controlled Zone and the Demilitarized Zone included Janghang Ramsar site	37.644829	126.742447	WGS84	6000	Aves	Pelecaniformes	Ardeidae	Ardea cinerea (Linnaeus, 1758)	Gray Heron	4	Lee, W.S., Koo, T.H. and Park, J.Y. (2014). A Field Guide to The Birds of Korea. LG Evergreen Foundation (2nd edition).
HumanObservation	GOYANG-JANGHANG-027	EunJeong Kim | YounSeon Kim | EunJeong Lee | JungIn Sook | DongUk Han	2020-04-13	09:00+0900/12:00+0900	Sunny	Asia	KR	Republic of Korea	Janghang wetland, Goyang, Han River Estuary Weland Protected Area	Civilian Controlled Zone and the Demilitarized Zone included Janghang Ramsar site	37.644829	126.742447	WGS84	6000	Aves	Pelecaniformes	Phalacrocoracidae	Phalacrocorax carbo (Linnaeus, 1758)	Great Cormorant	7	Lee, W.S., Koo, T.H. and Park, J.Y. (2014). A Field Guide to The Birds of Korea. LG Evergreen Foundation (2nd edition).
HumanObservation	GOYANG-JANGHANG-028	EunJeong Kim | YounSeon Kim | EunJeong Lee | JungIn Sook | DongUk Han	2020-04-13	09:00+0900/12:00+0900	Sunny	Asia	KR	Republic of Korea	Janghang wetland, Goyang, Han River Estuary Weland Protected Area	Civilian Controlled Zone and the Demilitarized Zone included Janghang Ramsar site	37.644829	126.742447	WGS84	6000	Aves	Falconiformes	Falconidae	Falco tinnunculus (Linnaeus, 1758)	Common Kestrel	2	Lee, W.S., Koo, T.H. and Park, J.Y. (2014). A Field Guide to The Birds of Korea. LG Evergreen Foundation (2nd edition).
HumanObservation	GOYANG-JANGHANG-029	EunJeong Kim | YounSeon Kim | EunJeong Lee | JungIn Sook | DongUk Han	2020-04-13	09:00+0900/12:00+0900	Sunny	Asia	KR	Republic of Korea	Janghang wetland, Goyang, Han River Estuary Weland Protected Area	Civilian Controlled Zone and the Demilitarized Zone included Janghang Ramsar site	37.644829	126.742447	WGS84	6000	Aves	Accipitriformes	Accipitridae	Buteo buteo (Linnaeus, 1758)	Common Buzzard	3	Lee, W.S., Koo, T.H. and Park, J.Y. (2014). A Field Guide to The Birds of Korea. LG Evergreen Foundation (2nd edition).
HumanObservation	GOYANG-JANGHANG-030	EunJeong Kim | YounSeon Kim | EunJeong Lee | JungIn Sook | DongUk Han	2020-04-13	09:00+0900/12:00+0900	Sunny	Asia	KR	Republic of Korea	Janghang wetland, Goyang, Han River Estuary Weland Protected Area	Civilian Controlled Zone and the Demilitarized Zone included Janghang Ramsar site	37.644829	126.742447	WGS84	6000	Aves	Piciformes	Picidae	Dendrocopos kizuki (Temminck, 1836)	Japanese Pygmy Woodpecker	1	Lee, W.S., Koo, T.H. and Park, J.Y. (2014). A Field Guide to The Birds of Korea. LG Evergreen Foundation (2nd edition).
HumanObservation	GOYANG-JANGHANG-031	EunJeong Kim | YounSeon Kim | EunJeong Lee | JungIn Sook | DongUk Han	2020-04-13	09:00+0900/12:00+0900	Sunny	Asia	KR	Republic of Korea	Janghang wetland, Goyang, Han River Estuary Weland Protected Area	Civilian Controlled Zone and the Demilitarized Zone included Janghang Ramsar site	37.644829	126.742447	WGS84	6000	Aves	Piciformes	Picidae	Picus canus (J.F.Gmelin, 1788)	Grey-headed Woodpecker	1	Lee, W.S., Koo, T.H. and Park, J.Y. (2014). A Field Guide to The Birds of Korea. LG Evergreen Foundation (2nd edition).
HumanObservation	GOYANG-JANGHANG-032	EunJeong Kim | YounSeon Kim | EunJeong Lee | JungIn Sook | DongUk Han	2020-04-13	09:00+0900/12:00+0900	Sunny	Asia	KR	Republic of Korea	Janghang wetland, Goyang, Han River Estuary Weland Protected Area	Civilian Controlled Zone and the Demilitarized Zone included Janghang Ramsar site	37.644829	126.742447	WGS84	6000	Aves	Passeriformes	Corvidae	Cyanopica cyanus (Pallas, 1776)	Azure-winged Magpie	2	Lee, W.S., Koo, T.H. and Park, J.Y. (2014). A Field Guide to The Birds of Korea. LG Evergreen Foundation (2nd edition).
HumanObservation	GOYANG-JANGHANG-033	EunJeong Kim | YounSeon Kim | EunJeong Lee | JungIn Sook | DongUk Han	2020-04-13	09:00+0900/12:00+0900	Sunny	Asia	KR	Republic of Korea	Janghang wetland, Goyang, Han River Estuary Weland Protected Area	Civilian Controlled Zone and the Demilitarized Zone included Janghang Ramsar site	37.644829	126.742447	WGS84	6000	Aves	Passeriformes	Paridae	Parus major (Linnaeus, 1758)	Northern Great Tit	5	Lee, W.S., Koo, T.H. and Park, J.Y. (2014). A Field Guide to The Birds of Korea. LG Evergreen Foundation (2nd edition).
HumanObservation	GOYANG-JANGHANG-034	EunJeong Kim | YounSeon Kim | EunJeong Lee | JungIn Sook | DongUk Han	2020-04-13	09:00+0900/12:00+0900	Sunny	Asia	KR	Republic of Korea	Janghang wetland, Goyang, Han River Estuary Weland Protected Area	Civilian Controlled Zone and the Demilitarized Zone included Janghang Ramsar site	37.644829	126.742447	WGS84	6000	Aves	Passeriformes	Sylviidae	Sinosuthora webbiana (Gould, 1852)	Vinous-throated Parrotbill	5	Lee, W.S., Koo, T.H. and Park, J.Y. (2014). A Field Guide to The Birds of Korea. LG Evergreen Foundation (2nd edition).
HumanObservation	GOYANG-JANGHANG-035	EunJeong Kim | YounSeon Kim | EunJeong Lee | JungIn Sook | DongUk Han	2020-04-13	09:00+0900/12:00+0900	Sunny	Asia	KR	Republic of Korea	Janghang wetland, Goyang, Han River Estuary Weland Protected Area	Civilian Controlled Zone and the Demilitarized Zone included Janghang Ramsar site	37.644829	126.742447	WGS84	6000	Aves	Passeriformes	Aegithalidae	Aegithalos caudatus (Linnaeus, 1758)	Long-tailed Tit	2	Lee, W.S., Koo, T.H. and Park, J.Y. (2014). A Field Guide to The Birds of Korea. LG Evergreen Foundation (2nd edition).
HumanObservation	GOYANG-JANGHANG-036	EunJeong Kim | YounSeon Kim | EunJeong Lee | JungIn Sook | DongUk Han	2020-04-13	09:00+0900/12:00+0900	Sunny	Asia	KR	Republic of Korea	Janghang wetland, Goyang, Han River Estuary Weland Protected Area	Civilian Controlled Zone and the Demilitarized Zone included Janghang Ramsar site	37.644829	126.742447	WGS84	6000	Aves	Passeriformes	Pycnonotidae	Hypsipetes amaurotis (Temminck, 1830)	Brown-eared Bulbul	4	Lee, W.S., Koo, T.H. and Park, J.Y. (2014). A Field Guide to The Birds of Korea. LG Evergreen Foundation (2nd edition).
HumanObservation	GOYANG-JANGHANG-037	EunJeong Kim | YounSeon Kim | EunJeong Lee | JungIn Sook | DongUk Han	2020-04-13	09:00+0900/12:00+0900	Sunny	Asia	KR	Republic of Korea	Janghang wetland, Goyang, Han River Estuary Weland Protected Area	Civilian Controlled Zone and the Demilitarized Zone included Janghang Ramsar site	37.644829	126.742447	WGS84	6000	Aves	Passeriformes	Turdidae	Turdus eunomus (Temminck, 1831)	Dusky Thrush	3	Lee, W.S., Koo, T.H. and Park, J.Y. (2014). A Field Guide to The Birds of Korea. LG Evergreen Foundation (2nd edition).
HumanObservation	GOYANG-JANGHANG-038	EunJeong Kim | YounSeon Kim | EunJeong Lee | JungIn Sook | DongUk Han	2020-04-13	09:00+0900/12:00+0900	Sunny	Asia	KR	Republic of Korea	Janghang wetland, Goyang, Han River Estuary Weland Protected Area	Civilian Controlled Zone and the Demilitarized Zone included Janghang Ramsar site	37.644829	126.742447	WGS84	6000	Aves	Passeriformes	Muscicapidae	Tarsiger cyanurus (Pallas, 1773)	Red-flanked Bluetail	3	Lee, W.S., Koo, T.H. and Park, J.Y. (2014). A Field Guide to The Birds of Korea. LG Evergreen Foundation (2nd edition).
HumanObservation	GOYANG-JANGHANG-039	EunJeong Kim | YounSeon Kim | EunJeong Lee | JungIn Sook | DongUk Han	2020-04-13	09:00+0900/12:00+0900	Sunny	Asia	KR	Republic of Korea	Janghang wetland, Goyang, Han River Estuary Weland Protected Area	Civilian Controlled Zone and the Demilitarized Zone included Janghang Ramsar site	37.644829	126.742447	WGS84	6000	Aves	Passeriformes	Motacillidae	Anthus hodgsoni (Richmond, 1907)	Olive-backed Pipit	2	Lee, W.S., Koo, T.H. and Park, J.Y. (2014). A Field Guide to The Birds of Korea. LG Evergreen Foundation (2nd edition).
HumanObservation	GOYANG-JANGHANG-040	EunJeong Kim | YounSeon Kim | EunJeong Lee | JungIn Sook | DongUk Han	2020-04-13	09:00+0900/12:00+0900	Sunny	Asia	KR	Republic of Korea	Janghang wetland, Goyang, Han River Estuary Weland Protected Area	Civilian Controlled Zone and the Demilitarized Zone included Janghang Ramsar site	37.644829	126.742447	WGS84	6000	Aves	Passeriformes	Fringillidae	Coccothraustes coccothraustes (Linnaeus, 1758)	Hawfinch	1	Lee, W.S., Koo, T.H. and Park, J.Y. (2014). A Field Guide to The Birds of Korea. LG Evergreen Foundation (2nd edition).
HumanObservation	GOYANG-JANGHANG-042	EunJeong Kim | YounSeon Kim | EunJeong Lee | JungIn Sook | DongUk Han	2020-04-20	09:00+0900/12:00+0900	Cloudy with rain	Asia	KR	Republic of Korea	Janghang wetland, Goyang, Han River Estuary Weland Protected Area	Civilian Controlled Zone and the Demilitarized Zone included Janghang Ramsar site	37.644829	126.742447	WGS84	6000	Aves	Galliformes	Phasianidae	Phasianus colchicus (Linnaeus, 1758)	Common Pheasant	5	Lee, W.S., Koo, T.H. and Park, J.Y. (2014). A Field Guide to The Birds of Korea. LG Evergreen Foundation (2nd edition).
HumanObservation	GOYANG-JANGHANG-043	EunJeong Kim | YounSeon Kim | EunJeong Lee | JungIn Sook | DongUk Han	2020-04-20	09:00+0900/12:00+0900	Cloudy with rain	Asia	KR	Republic of Korea	Janghang wetland, Goyang, Han River Estuary Weland Protected Area	Civilian Controlled Zone and the Demilitarized Zone included Janghang Ramsar site	37.644829	126.742447	WGS84	6000	Aves	Anseriformes	Anatidae	Tadorna tadorna (Linnaeus, 1758)	Common Shelduck	1	Lee, W.S., Koo, T.H. and Park, J.Y. (2014). A Field Guide to The Birds of Korea. LG Evergreen Foundation (2nd edition).
HumanObservation	GOYANG-JANGHANG-044	EunJeong Kim | YounSeon Kim | EunJeong Lee | JungIn Sook | DongUk Han	2020-04-20	09:00+0900/13:00+0900	Cloudy with rain	Asia	KR	Republic of Korea	Janghang wetland, Goyang, Han River Estuary Weland Protected Area	Civilian Controlled Zone and the Demilitarized Zone included Janghang Ramsar site	37.644829	126.742447	WGS84	6000	Aves	Anseriformes	Anatidae	Anas penelope (Linnaeus, 1758)	Eurasian Wigeon	5	Lee, W.S., Koo, T.H. and Park, J.Y. (2014). A Field Guide to The Birds of Korea. LG Evergreen Foundation (2nd edition).
HumanObservation	GOYANG-JANGHANG-045	EunJeong Kim | YounSeon Kim | EunJeong Lee | JungIn Sook | DongUk Han	2020-04-20	09:00+0900/13:00+0900	Cloudy with rain	Asia	KR	Republic of Korea	Janghang wetland, Goyang, Han River Estuary Weland Protected Area	Civilian Controlled Zone and the Demilitarized Zone included Janghang Ramsar site	37.644829	126.742447	WGS84	6000	Aves	Anseriformes	Anatidae	Anas platyrhynchos (Linnaeus, 1758)	Mallard	15	Lee, W.S., Koo, T.H. and Park, J.Y. (2014). A Field Guide to The Birds of Korea. LG Evergreen Foundation (2nd edition).
HumanObservation	GOYANG-JANGHANG-046	EunJeong Kim | YounSeon Kim | EunJeong Lee | JungIn Sook | DongUk Han	2020-04-20	09:00+0900/13:00+0900	Cloudy with rain	Asia	KR	Republic of Korea	Janghang wetland, Goyang, Han River Estuary Weland Protected Area	Civilian Controlled Zone and the Demilitarized Zone included Janghang Ramsar site	37.644829	126.742447	WGS84	6000	Aves	Anseriformes	Anatidae	Anas poecilorhyncha (J.R.Forster, 1781)	Eastern Spot-billed Duck	234	Lee, W.S., Koo, T.H. and Park, J.Y. (2014). A Field Guide to The Birds of Korea. LG Evergreen Foundation (2nd edition).
HumanObservation	GOYANG-JANGHANG-047	EunJeong Kim | YounSeon Kim | EunJeong Lee | JungIn Sook | DongUk Han	2020-04-20	09:00+0900/13:00+0900	Cloudy with rain	Asia	KR	Republic of Korea	Janghang wetland, Goyang, Han River Estuary Weland Protected Area	Civilian Controlled Zone and the Demilitarized Zone included Janghang Ramsar site	37.644829	126.742447	WGS84	6000	Aves	Anseriformes	Anatidae	Anas clypeata (Linnaeus, 1758)	Northern Shoveler	9	Lee, W.S., Koo, T.H. and Park, J.Y. (2014). A Field Guide to The Birds of Korea. LG Evergreen Foundation (2nd edition).
HumanObservation	GOYANG-JANGHANG-048	EunJeong Kim | YounSeon Kim | EunJeong Lee | JungIn Sook | DongUk Han	2020-04-20	09:00+0900/13:00+0900	Cloudy with rain	Asia	KR	Republic of Korea	Janghang wetland, Goyang, Han River Estuary Weland Protected Area	Civilian Controlled Zone and the Demilitarized Zone included Janghang Ramsar site	37.644829	126.742447	WGS84	6000	Aves	Pelecaniformes	Ardeidae	Ardea cinerea (Linnaeus, 1758)	Gray Heron	8	Lee, W.S., Koo, T.H. and Park, J.Y. (2014). A Field Guide to The Birds of Korea. LG Evergreen Foundation (2nd edition).
HumanObservation	GOYANG-JANGHANG-049	EunJeong Kim | YounSeon Kim | EunJeong Lee | JungIn Sook | DongUk Han	2020-04-20	09:00+0900/13:00+0900	Cloudy with rain	Asia	KR	Republic of Korea	Janghang wetland, Goyang, Han River Estuary Weland Protected Area	Civilian Controlled Zone and the Demilitarized Zone included Janghang Ramsar site	37.644829	126.742447	WGS84	6000	Aves	Pelecaniformes	Ardeidae	Ardea alba (Linnaeus, 1758)	Great Egret	4	Lee, W.S., Koo, T.H. and Park, J.Y. (2014). A Field Guide to The Birds of Korea. LG Evergreen Foundation (2nd edition).
HumanObservation	GOYANG-JANGHANG-050	EunJeong Kim | YounSeon Kim | EunJeong Lee | JungIn Sook | DongUk Han	2020-04-20	09:00+0900/13:00+0900	Cloudy with rain	Asia	KR	Republic of Korea	Janghang wetland, Goyang, Han River Estuary Weland Protected Area	Civilian Controlled Zone and the Demilitarized Zone included Janghang Ramsar site	37.644829	126.742447	WGS84	6000	Aves	Pelecaniformes	Ardeidae	Egretta garzetta (Linnaeus, 1766)	Little Egret	1	Lee, W.S., Koo, T.H. and Park, J.Y. (2014). A Field Guide to The Birds of Korea. LG Evergreen Foundation (2nd edition).
HumanObservation	GOYANG-JANGHANG-051	EunJeong Kim | YounSeon Kim | EunJeong Lee | JungIn Sook | DongUk Han	2020-04-20	09:00+0900/13:00+0900	Cloudy with rain	Asia	KR	Republic of Korea	Janghang wetland, Goyang, Han River Estuary Weland Protected Area	Civilian Controlled Zone and the Demilitarized Zone included Janghang Ramsar site	37.644829	126.742447	WGS84	6000	Aves	Pelecaniformes	Phalacrocoracidae	Phalacrocorax carbo (Linnaeus, 1758)	Great Cormorant	29	Lee, W.S., Koo, T.H. and Park, J.Y. (2014). A Field Guide to The Birds of Korea. LG Evergreen Foundation (2nd edition).
HumanObservation	GOYANG-JANGHANG-052	EunJeong Kim | YounSeon Kim | EunJeong Lee | JungIn Sook | DongUk Han	2020-04-20	09:00+0900/13:00+0900	Cloudy with rain	Asia	KR	Republic of Korea	Janghang wetland, Goyang, Han River Estuary Weland Protected Area	Civilian Controlled Zone and the Demilitarized Zone included Janghang Ramsar site	37.644829	126.742447	WGS84	6000	Aves	Falconiformes	Falconidae	Falco tinnunculus (Linnaeus, 1758)	Common Kestrel	1	Lee, W.S., Koo, T.H. and Park, J.Y. (2014). A Field Guide to The Birds of Korea. LG Evergreen Foundation (2nd edition).
HumanObservation	GOYANG-JANGHANG-053	EunJeong Kim | YounSeon Kim | EunJeong Lee | JungIn Sook | DongUk Han	2020-04-20	09:00+0900/13:00+0900	Cloudy with rain	Asia	KR	Republic of Korea	Janghang wetland, Goyang, Han River Estuary Weland Protected Area	Civilian Controlled Zone and the Demilitarized Zone included Janghang Ramsar site	37.644829	126.742447	WGS84	6000	Aves	Accipitriformes	Accipitridae	Buteo buteo (Linnaeus, 1758)	Common Buzzard	1	Lee, W.S., Koo, T.H. and Park, J.Y. (2014). A Field Guide to The Birds of Korea. LG Evergreen Foundation (2nd edition).
HumanObservation	GOYANG-JANGHANG-054	EunJeong Kim | YounSeon Kim | EunJeong Lee | JungIn Sook | DongUk Han	2020-04-20	09:00+0900/13:00+0900	Cloudy with rain	Asia	KR	Republic of Korea	Janghang wetland, Goyang, Han River Estuary Weland Protected Area	Civilian Controlled Zone and the Demilitarized Zone included Janghang Ramsar site	37.644829	126.742447	WGS84	6000	Aves	Charadriformes	Laridae	Larus crassirostris (Vieillot, 1818)	Black-tailed Gull	4	Lee, W.S., Koo, T.H. and Park, J.Y. (2014). A Field Guide to The Birds of Korea. LG Evergreen Foundation (2nd edition).
HumanObservation	GOYANG-JANGHANG-055	EunJeong Kim | YounSeon Kim | EunJeong Lee | JungIn Sook | DongUk Han	2020-04-20	09:00+0900/13:00+0900	Cloudy with rain	Asia	KR	Republic of Korea	Janghang wetland, Goyang, Han River Estuary Weland Protected Area	Civilian Controlled Zone and the Demilitarized Zone included Janghang Ramsar site	37.644829	126.742447	WGS84	6000	Aves	Charadriformes	Laridae	Larus argentatus (Pontoppidan, 1763)	Vega gull	2	Lee, W.S., Koo, T.H. and Park, J.Y. (2014). A Field Guide to The Birds of Korea. LG Evergreen Foundation (2nd edition).
HumanObservation	GOYANG-JANGHANG-056	EunJeong Kim | YounSeon Kim | EunJeong Lee | JungIn Sook | DongUk Han	2020-04-20	09:00+0900/13:00+0900	Cloudy with rain	Asia	KR	Republic of Korea	Janghang wetland, Goyang, Han River Estuary Weland Protected Area	Civilian Controlled Zone and the Demilitarized Zone included Janghang Ramsar site	37.644829	126.742447	WGS84	6000	Aves	Columbiformes	Columbidae	Streptopelia orientalis (Latham, 1790)	Oriental Turtle Dove	6	Lee, W.S., Koo, T.H. and Park, J.Y. (2014). A Field Guide to The Birds of Korea. LG Evergreen Foundation (2nd edition).
HumanObservation	GOYANG-JANGHANG-057	EunJeong Kim | YounSeon Kim | EunJeong Lee | JungIn Sook | DongUk Han	2020-04-20	09:00+0900/13:00+0900	Cloudy with rain	Asia	KR	Republic of Korea	Janghang wetland, Goyang, Han River Estuary Weland Protected Area	Civilian Controlled Zone and the Demilitarized Zone included Janghang Ramsar site	37.644829	126.742447	WGS84	6000	Aves	Piciformes	Picidae	Dendrocopos major (Linnaeus, 1758)	Great Spotted Woodpecker	1	Lee, W.S., Koo, T.H. and Park, J.Y. (2014). A Field Guide to The Birds of Korea. LG Evergreen Foundation (2nd edition).
HumanObservation	GOYANG-JANGHANG-058	EunJeong Kim | YounSeon Kim | EunJeong Lee | JungIn Sook | DongUk Han	2020-04-20	09:00+0900/13:00+0900	Cloudy with rain	Asia	KR	Republic of Korea	Janghang wetland, Goyang, Han River Estuary Weland Protected Area	Civilian Controlled Zone and the Demilitarized Zone included Janghang Ramsar site	37.644829	126.742447	WGS84	6000	Aves	Passeriformes	Laniidae	Lanius bucephalus (Temminck & Schlegel, 1845)	Bull-headed Shrike	4	Lee, W.S., Koo, T.H. and Park, J.Y. (2014). A Field Guide to The Birds of Korea. LG Evergreen Foundation (2nd edition).
HumanObservation	GOYANG-JANGHANG-059	EunJeong Kim | YounSeon Kim | EunJeong Lee | JungIn Sook | DongUk Han	2020-04-20	09:00+0900/13:00+0900	Cloudy with rain	Asia	KR	Republic of Korea	Janghang wetland, Goyang, Han River Estuary Weland Protected Area	Civilian Controlled Zone and the Demilitarized Zone included Janghang Ramsar site	37.644829	126.742447	WGS84	6000	Aves	Passeriformes	Corvidae	Corvus corone (Linnaeus, 1758)	Carrion Crow	1	Lee, W.S., Koo, T.H. and Park, J.Y. (2014). A Field Guide to The Birds of Korea. LG Evergreen Foundation (2nd edition).
HumanObservation	GOYANG-JANGHANG-060	EunJeong Kim | YounSeon Kim | EunJeong Lee | JungIn Sook | DongUk Han	2020-04-20	09:00+0900/13:00+0900	Cloudy with rain	Asia	KR	Republic of Korea	Janghang wetland, Goyang, Han River Estuary Weland Protected Area	Civilian Controlled Zone and the Demilitarized Zone included Janghang Ramsar site	37.644829	126.742447	WGS84	6000	Aves	Passeriformes	Corvidae	Corvus macrorhynchos (Wagler, 1827)	Large-billed Crow	1	Lee, W.S., Koo, T.H. and Park, J.Y. (2014). A Field Guide to The Birds of Korea. LG Evergreen Foundation (2nd edition).
HumanObservation	GOYANG-JANGHANG-061	EunJeong Kim | YounSeon Kim | EunJeong Lee | JungIn Sook | DongUk Han	2020-04-20	09:00+0900/13:00+0900	Cloudy with rain	Asia	KR	Republic of Korea	Janghang wetland, Goyang, Han River Estuary Weland Protected Area	Civilian Controlled Zone and the Demilitarized Zone included Janghang Ramsar site	37.644829	126.742447	WGS84	6000	Aves	Passeriformes	Corvidae	Pica pica (Linnaeus, 1758)	Oriental Magpie	1	Lee, W.S., Koo, T.H. and Park, J.Y. (2014). A Field Guide to The Birds of Korea. LG Evergreen Foundation (2nd edition).
HumanObservation	GOYANG-JANGHANG-062	EunJeong Kim | YounSeon Kim | EunJeong Lee | JungIn Sook | DongUk Han	2020-04-20	09:00+0900/13:00+0900	Cloudy with rain	Asia	KR	Republic of Korea	Janghang wetland, Goyang, Han River Estuary Weland Protected Area	Civilian Controlled Zone and the Demilitarized Zone included Janghang Ramsar site	37.644829	126.742447	WGS84	6000	Aves	Passeriformes	Paridae	Parus major (Linnaeus, 1758)	Northern Great Tit	4	Lee, W.S., Koo, T.H. and Park, J.Y. (2014). A Field Guide to The Birds of Korea. LG Evergreen Foundation (2nd edition).
HumanObservation	GOYANG-JANGHANG-063	EunJeong Kim | YounSeon Kim | EunJeong Lee | JungIn Sook | DongUk Han	2020-04-20	09:00+0900/13:00+0900	Cloudy with rain	Asia	KR	Republic of Korea	Janghang wetland, Goyang, Han River Estuary Weland Protected Area	Civilian Controlled Zone and the Demilitarized Zone included Janghang Ramsar site	37.644829	126.742447	WGS84	6000	Aves	Passeriformes	Paridae	Parus palustris (Linnaeus, 1758)	Marsh Tit	1	Lee, W.S., Koo, T.H. and Park, J.Y. (2014). A Field Guide to The Birds of Korea. LG Evergreen Foundation (2nd edition).
HumanObservation	GOYANG-JANGHANG-064	EunJeong Kim | YounSeon Kim | EunJeong Lee | JungIn Sook | DongUk Han	2020-04-20	09:00+0900/13:00+0900	Cloudy with rain	Asia	KR	Republic of Korea	Janghang wetland, Goyang, Han River Estuary Weland Protected Area	Civilian Controlled Zone and the Demilitarized Zone included Janghang Ramsar site	37.644829	126.742447	WGS84	6000	Aves	Passeriformes	Sylviidae	Sinosuthora webbiana (Gould, 1852)	Vinous-throated Parrotbill	4	Lee, W.S., Koo, T.H. and Park, J.Y. (2014). A Field Guide to The Birds of Korea. LG Evergreen Foundation (2nd edition).
HumanObservation	GOYANG-JANGHANG-065	EunJeong Kim | YounSeon Kim | EunJeong Lee | JungIn Sook | DongUk Han	2020-04-20	09:00+0900/13:00+0900	Cloudy with rain	Asia	KR	Republic of Korea	Janghang wetland, Goyang, Han River Estuary Weland Protected Area	Civilian Controlled Zone and the Demilitarized Zone included Janghang Ramsar site	37.644829	126.742447	WGS84	6000	Aves	Passeriformes	Hirundinidae	Hirundo rustica (Linnaeus, 1758)	Barn Swallow	3	Lee, W.S., Koo, T.H. and Park, J.Y. (2014). A Field Guide to The Birds of Korea. LG Evergreen Foundation (2nd edition).
HumanObservation	GOYANG-JANGHANG-066	EunJeong Kim | YounSeon Kim | EunJeong Lee | JungIn Sook | DongUk Han	2020-04-20	09:00+0900/13:00+0900	Cloudy with rain	Asia	KR	Republic of Korea	Janghang wetland, Goyang, Han River Estuary Weland Protected Area	Civilian Controlled Zone and the Demilitarized Zone included Janghang Ramsar site	37.644829	126.742447	WGS84	6000	Aves	Passeriformes	Pycnonotidae	Hypsipetes amaurotis (Temminck, 1830)	Brown-eared Bulbul	3	Lee, W.S., Koo, T.H. and Park, J.Y. (2014). A Field Guide to The Birds of Korea. LG Evergreen Foundation (2nd edition).
HumanObservation	GOYANG-JANGHANG-067	EunJeong Kim | YounSeon Kim | EunJeong Lee | JungIn Sook | DongUk Han	2020-04-20	09:00+0900/13:00+0900	Cloudy with rain	Asia	KR	Republic of Korea	Janghang wetland, Goyang, Han River Estuary Weland Protected Area	Civilian Controlled Zone and the Demilitarized Zone included Janghang Ramsar site	37.644829	126.742447	WGS84	6000	Aves	Passeriformes	Cettidae	Horornis borealis (C.W.Campbell, 1892)	Korean Bush Wabler	1	Lee, W.S., Koo, T.H. and Park, J.Y. (2014). A Field Guide to The Birds of Korea. LG Evergreen Foundation (2nd edition).
HumanObservation	GOYANG-JANGHANG-068	EunJeong Kim | YounSeon Kim | EunJeong Lee | JungIn Sook | DongUk Han	2020-04-20	09:00+0900/13:00+0900	Cloudy with rain	Asia	KR	Republic of Korea	Janghang wetland, Goyang, Han River Estuary Weland Protected Area	Civilian Controlled Zone and the Demilitarized Zone included Janghang Ramsar site	37.644829	126.742447	WGS84	6000	Aves	Passeriformes	Muscicapidae	Saxicola torquatus (Linnaeus, 1766)	Stejneger's Stonechat	1	Lee, W.S., Koo, T.H. and Park, J.Y. (2014). A Field Guide to The Birds of Korea. LG Evergreen Foundation (2nd edition).
HumanObservation	GOYANG-JANGHANG-069	EunJeong Kim | YounSeon Kim | EunJeong Lee | JungIn Sook | DongUk Han	2020-04-20	09:00+0900/13:00+0900	Cloudy with rain	Asia	KR	Republic of Korea	Janghang wetland, Goyang, Han River Estuary Weland Protected Area	Civilian Controlled Zone and the Demilitarized Zone included Janghang Ramsar site	37.644829	126.742447	WGS84	6000	Aves	Passeriformes	Emberizidae	Emberiza spodocephala (Pallas, 1776)	Black-faced Bunting	1	Lee, W.S., Koo, T.H. and Park, J.Y. (2014). A Field Guide to The Birds of Korea. LG Evergreen Foundation (2nd edition).
HumanObservation	GOYANG-JANGHANG-071	EunJeong Kim | JiSeon Kim | EunJeong Lee | JungIn Sook | DongUk Han	2020-04-27	09:00+0900/13:00+0900	Sunny	Asia	KR	Republic of Korea	Janghang wetland, Goyang, Han River Estuary Weland Protected Area	Civilian Controlled Zone and the Demilitarized Zone included Janghang Ramsar site	37.644829	126.742447	WGS84	6000	Aves	Galliformes	Phasianidae	Phasianus colchicus (Linnaeus, 1758)	Common Pheasant	5	Lee, W.S., Koo, T.H. and Park, J.Y. (2014). A Field Guide to The Birds of Korea. LG Evergreen Foundation (2nd edition).
HumanObservation	GOYANG-JANGHANG-072	EunJeong Kim | JiSeon Kim | EunJeong Lee | JungIn Sook | DongUk Han	2020-04-27	09:00+0900/13:00+0900	Sunny	Asia	KR	Republic of Korea	Janghang wetland, Goyang, Han River Estuary Weland Protected Area	Civilian Controlled Zone and the Demilitarized Zone included Janghang Ramsar site	37.644829	126.742447	WGS84	6000	Aves	Anseriformes	Anatidae	Anser cygnoides (Linnaeus, 1758)	Swan Goose	4	Lee, W.S., Koo, T.H. and Park, J.Y. (2014). A Field Guide to The Birds of Korea. LG Evergreen Foundation (2nd edition).
HumanObservation	GOYANG-JANGHANG-073	EunJeong Kim | JiSeon Kim | EunJeong Lee | JungIn Sook | DongUk Han	2020-04-27	09:00+0900/13:00+0900	Sunny	Asia	KR	Republic of Korea	Janghang wetland, Goyang, Han River Estuary Weland Protected Area	Civilian Controlled Zone and the Demilitarized Zone included Janghang Ramsar site	37.644829	126.742447	WGS84	6000	Aves	Anseriformes	Anatidae	Anser fabalis (Latham, 1787)	Taiga Bean-Goose	18	Lee, W.S., Koo, T.H. and Park, J.Y. (2014). A Field Guide to The Birds of Korea. LG Evergreen Foundation (2nd edition).
HumanObservation	GOYANG-JANGHANG-074	EunJeong Kim | JiSeon Kim | EunJeong Lee | JungIn Sook | DongUk Han	2020-04-27	09:00+0900/13:00+0900	Sunny	Asia	KR	Republic of Korea	Janghang wetland, Goyang, Han River Estuary Weland Protected Area	Civilian Controlled Zone and the Demilitarized Zone included Janghang Ramsar site	37.644829	126.742447	WGS84	6000	Aves	Anseriformes	Anatidae	Anser albifrons (Scopoli, 1769)	Greater White-fronted Goose	7	Lee, W.S., Koo, T.H. and Park, J.Y. (2014). A Field Guide to The Birds of Korea. LG Evergreen Foundation (2nd edition).
HumanObservation	GOYANG-JANGHANG-075	EunJeong Kim | JiSeon Kim | EunJeong Lee | JungIn Sook | DongUk Han	2020-04-27	09:00+0900/13:00+0900	Sunny	Asia	KR	Republic of Korea	Janghang wetland, Goyang, Han River Estuary Weland Protected Area	Civilian Controlled Zone and the Demilitarized Zone included Janghang Ramsar site	37.644829	126.742447	WGS84	6000	Aves	Anseriformes	Anatidae	Anas platyrhynchos (Linnaeus, 1758)	Mallard	13	Lee, W.S., Koo, T.H. and Park, J.Y. (2014). A Field Guide to The Birds of Korea. LG Evergreen Foundation (2nd edition).
HumanObservation	GOYANG-JANGHANG-076	EunJeong Kim | JiSeon Kim | EunJeong Lee | JungIn Sook | DongUk Han	2020-04-27	09:00+0900/13:00+0900	Sunny	Asia	KR	Republic of Korea	Janghang wetland, Goyang, Han River Estuary Weland Protected Area	Civilian Controlled Zone and the Demilitarized Zone included Janghang Ramsar site	37.644829	126.742447	WGS84	6000	Aves	Anseriformes	Anatidae	Anas poecilorhyncha (J.R.Forster, 1781)	Eastern Spot-billed Duck	133	Lee, W.S., Koo, T.H. and Park, J.Y. (2014). A Field Guide to The Birds of Korea. LG Evergreen Foundation (2nd edition).
HumanObservation	GOYANG-JANGHANG-077	EunJeong Kim | JiSeon Kim | EunJeong Lee | JungIn Sook | DongUk Han	2020-04-27	09:00+0900/13:00+0900	Sunny	Asia	KR	Republic of Korea	Janghang wetland, Goyang, Han River Estuary Weland Protected Area	Civilian Controlled Zone and the Demilitarized Zone included Janghang Ramsar site	37.644829	126.742447	WGS84	6000	Aves	Anseriformes	Anatidae	Anas clypeata (Linnaeus, 1758)	Northern Shoveler	43	Lee, W.S., Koo, T.H. and Park, J.Y. (2014). A Field Guide to The Birds of Korea. LG Evergreen Foundation (2nd edition).
HumanObservation	GOYANG-JANGHANG-078	EunJeong Kim | JiSeon Kim | EunJeong Lee | JungIn Sook | DongUk Han	2020-04-27	09:00+0900/13:00+0900	Sunny	Asia	KR	Republic of Korea	Janghang wetland, Goyang, Han River Estuary Weland Protected Area	Civilian Controlled Zone and the Demilitarized Zone included Janghang Ramsar site	37.644829	126.742447	WGS84	6000	Aves	Anseriformes	Anatidae	Aythya ferina (Linnaeus, 1758)	Common Pochard	3	Lee, W.S., Koo, T.H. and Park, J.Y. (2014). A Field Guide to The Birds of Korea. LG Evergreen Foundation (2nd edition).
HumanObservation	GOYANG-JANGHANG-079	EunJeong Kim | JiSeon Kim | EunJeong Lee | JungIn Sook | DongUk Han	2020-04-27	09:00+0900/13:00+0900	Sunny	Asia	KR	Republic of Korea	Janghang wetland, Goyang, Han River Estuary Weland Protected Area	Civilian Controlled Zone and the Demilitarized Zone included Janghang Ramsar site	37.644829	126.742447	WGS84	6000	Aves	Podicipediformes	Podicipedidae	Podiceps cristatus (Linnaeus, 1758)	Great Crested Grebe	1	Lee, W.S., Koo, T.H. and Park, J.Y. (2014). A Field Guide to The Birds of Korea. LG Evergreen Foundation (2nd edition).
HumanObservation	GOYANG-JANGHANG-080	EunJeong Kim | JiSeon Kim | EunJeong Lee | JungIn Sook | DongUk Han	2020-04-27	09:00+0900/13:00+0900	Sunny	Asia	KR	Republic of Korea	Janghang wetland, Goyang, Han River Estuary Weland Protected Area	Civilian Controlled Zone and the Demilitarized Zone included Janghang Ramsar site	37.644829	126.742447	WGS84	6000	Aves	Pelecaniformes	Threskiornithidae	Platalea minor (Temminck & Schlegel, 1849)	Black-faced Spoonbill	3	Lee, W.S., Koo, T.H. and Park, J.Y. (2014). A Field Guide to The Birds of Korea. LG Evergreen Foundation (2nd edition).
HumanObservation	GOYANG-JANGHANG-081	EunJeong Kim | JiSeon Kim | EunJeong Lee | JungIn Sook | DongUk Han	2020-04-27	09:00+0900/13:00+0900	Sunny	Asia	KR	Republic of Korea	Janghang wetland, Goyang, Han River Estuary Weland Protected Area	Civilian Controlled Zone and the Demilitarized Zone included Janghang Ramsar site	37.644829	126.742447	WGS84	6000	Aves	Pelecaniformes	Ardeidae	Ardea cinerea (Linnaeus, 1758)	Gray Heron	10	Lee, W.S., Koo, T.H. and Park, J.Y. (2014). A Field Guide to The Birds of Korea. LG Evergreen Foundation (2nd edition).
HumanObservation	GOYANG-JANGHANG-082	EunJeong Kim | JiSeon Kim | EunJeong Lee | JungIn Sook | DongUk Han	2020-04-27	09:00+0900/13:00+0900	Sunny	Asia	KR	Republic of Korea	Janghang wetland, Goyang, Han River Estuary Weland Protected Area	Civilian Controlled Zone and the Demilitarized Zone included Janghang Ramsar site	37.644829	126.742447	WGS84	6000	Aves	Pelecaniformes	Ardeidae	Ardea alba (Linnaeus, 1758)	Great Egret	8	Lee, W.S., Koo, T.H. and Park, J.Y. (2014). A Field Guide to The Birds of Korea. LG Evergreen Foundation (2nd edition).
HumanObservation	GOYANG-JANGHANG-083	EunJeong Kim | JiSeon Kim | EunJeong Lee | JungIn Sook | DongUk Han	2020-04-27	09:00+0900/13:00+0900	Sunny	Asia	KR	Republic of Korea	Janghang wetland, Goyang, Han River Estuary Weland Protected Area	Civilian Controlled Zone and the Demilitarized Zone included Janghang Ramsar site	37.644829	126.742447	WGS84	6000	Aves	Pelecaniformes	Ardeidae	Egretta garzetta (Linnaeus, 1766)	Little Egret	1	Lee, W.S., Koo, T.H. and Park, J.Y. (2014). A Field Guide to The Birds of Korea. LG Evergreen Foundation (2nd edition).
HumanObservation	GOYANG-JANGHANG-084	EunJeong Kim | JiSeon Kim | EunJeong Lee | JungIn Sook | DongUk Han	2020-04-27	09:00+0900/13:00+0900	Sunny	Asia	KR	Republic of Korea	Janghang wetland, Goyang, Han River Estuary Weland Protected Area	Civilian Controlled Zone and the Demilitarized Zone included Janghang Ramsar site	37.644829	126.742447	WGS84	6000	Aves	Pelecaniformes	Phalacrocoracidae	Phalacrocorax carbo (Linnaeus, 1758)	Great Cormorant	69	Lee, W.S., Koo, T.H. and Park, J.Y. (2014). A Field Guide to The Birds of Korea. LG Evergreen Foundation (2nd edition).
HumanObservation	GOYANG-JANGHANG-085	EunJeong Kim | JiSeon Kim | EunJeong Lee | JungIn Sook | DongUk Han	2020-04-27	09:00+0900/13:00+0900	Sunny	Asia	KR	Republic of Korea	Janghang wetland, Goyang, Han River Estuary Weland Protected Area	Civilian Controlled Zone and the Demilitarized Zone included Janghang Ramsar site	37.644829	126.742447	WGS84	6000	Aves	Falconiformes	Falconidae	Falco tinnunculus (Linnaeus, 1758)	Common Kestrel	1	Lee, W.S., Koo, T.H. and Park, J.Y. (2014). A Field Guide to The Birds of Korea. LG Evergreen Foundation (2nd edition).
HumanObservation	GOYANG-JANGHANG-086	EunJeong Kim | JiSeon Kim | EunJeong Lee | JungIn Sook | DongUk Han	2020-04-27	09:00+0900/13:00+0900	Sunny	Asia	KR	Republic of Korea	Janghang wetland, Goyang, Han River Estuary Weland Protected Area	Civilian Controlled Zone and the Demilitarized Zone included Janghang Ramsar site	37.644829	126.742447	WGS84	6000	Aves	Charadriformes	Charadriidae	Charadrius dubius (Scopoli, 1786)	Little Ringed Plover	1	Lee, W.S., Koo, T.H. and Park, J.Y. (2014). A Field Guide to The Birds of Korea. LG Evergreen Foundation (2nd edition).
HumanObservation	GOYANG-JANGHANG-087	EunJeong Kim | JiSeon Kim | EunJeong Lee | JungIn Sook | DongUk Han	2020-04-27	09:00+0900/13:00+0900	Sunny	Asia	KR	Republic of Korea	Janghang wetland, Goyang, Han River Estuary Weland Protected Area	Civilian Controlled Zone and the Demilitarized Zone included Janghang Ramsar site	37.644829	126.742447	WGS84	6000	Aves	Charadriformes	Scolopacidae	Tringa nebularia (Gunnerus, 1767)	Common Greenshank	5	Lee, W.S., Koo, T.H. and Park, J.Y. (2014). A Field Guide to The Birds of Korea. LG Evergreen Foundation (2nd edition).
HumanObservation	GOYANG-JANGHANG-088	EunJeong Kim | JiSeon Kim | EunJeong Lee | JungIn Sook | DongUk Han	2020-04-27	09:00+0900/13:00+0900	Sunny	Asia	KR	Republic of Korea	Janghang wetland, Goyang, Han River Estuary Weland Protected Area	Civilian Controlled Zone and the Demilitarized Zone included Janghang Ramsar site	37.644829	126.742447	WGS84	6000	Aves	Charadriformes	Scolopacidae	Actitis hypoleucos (Linnaeus, 1758)	Common Sandpiper	2	Lee, W.S., Koo, T.H. and Park, J.Y. (2014). A Field Guide to The Birds of Korea. LG Evergreen Foundation (2nd edition).
HumanObservation	GOYANG-JANGHANG-089	EunJeong Kim | JiSeon Kim | EunJeong Lee | JungIn Sook | DongUk Han	2020-04-27	09:00+0900/13:00+0900	Sunny	Asia	KR	Republic of Korea	Janghang wetland, Goyang, Han River Estuary Weland Protected Area	Civilian Controlled Zone and the Demilitarized Zone included Janghang Ramsar site	37.644829	126.742447	WGS84	6000	Aves	Charadriformes	Scolopacidae	Calidris alpina (Linnaeus, 1758)	Dunlin	1	Lee, W.S., Koo, T.H. and Park, J.Y. (2014). A Field Guide to The Birds of Korea. LG Evergreen Foundation (2nd edition).
HumanObservation	GOYANG-JANGHANG-090	EunJeong Kim | JiSeon Kim | EunJeong Lee | JungIn Sook | DongUk Han	2020-04-27	09:00+0900/13:00+0900	Sunny	Asia	KR	Republic of Korea	Janghang wetland, Goyang, Han River Estuary Weland Protected Area	Civilian Controlled Zone and the Demilitarized Zone included Janghang Ramsar site	37.644829	126.742447	WGS84	6000	Aves	Charadriformes	Laridae	Larus crassirostris (Vieillot, 1818)	Black-tailed Gull	10	Lee, W.S., Koo, T.H. and Park, J.Y. (2014). A Field Guide to The Birds of Korea. LG Evergreen Foundation (2nd edition).
HumanObservation	GOYANG-JANGHANG-091	EunJeong Kim | JiSeon Kim | EunJeong Lee | JungIn Sook | DongUk Han	2020-04-27	09:00+0900/13:00+0900	Sunny	Asia	KR	Republic of Korea	Janghang wetland, Goyang, Han River Estuary Weland Protected Area	Civilian Controlled Zone and the Demilitarized Zone included Janghang Ramsar site	37.644829	126.742447	WGS84	6000	Aves	Charadriformes	Laridae	Larus argentatus (Pontoppidan, 1763)	Vega gull	4	Lee, W.S., Koo, T.H. and Park, J.Y. (2014). A Field Guide to The Birds of Korea. LG Evergreen Foundation (2nd edition).
HumanObservation	GOYANG-JANGHANG-092	EunJeong Kim | JiSeon Kim | EunJeong Lee | JungIn Sook | DongUk Han	2020-04-27	09:00+0900/13:00+0900	Sunny	Asia	KR	Republic of Korea	Janghang wetland, Goyang, Han River Estuary Weland Protected Area	Civilian Controlled Zone and the Demilitarized Zone included Janghang Ramsar site	37.644829	126.742447	WGS84	6000	Aves	Columbiformes	Columbidae	Streptopelia orientalis (Latham, 1790)	Oriental Turtle Dove	18	Lee, W.S., Koo, T.H. and Park, J.Y. (2014). A Field Guide to The Birds of Korea. LG Evergreen Foundation (2nd edition).
HumanObservation	GOYANG-JANGHANG-093	EunJeong Kim | JiSeon Kim | EunJeong Lee | JungIn Sook | DongUk Han	2020-04-27	09:00+0900/13:00+0900	Sunny	Asia	KR	Republic of Korea	Janghang wetland, Goyang, Han River Estuary Weland Protected Area	Civilian Controlled Zone and the Demilitarized Zone included Janghang Ramsar site	37.644829	126.742447	WGS84	6000	Aves	Piciformes	Picidae	Dendrocopos kizuki (Temminck, 1836)	Japanese Pygmy Woodpecker	1	Lee, W.S., Koo, T.H. and Park, J.Y. (2014). A Field Guide to The Birds of Korea. LG Evergreen Foundation (2nd edition).
HumanObservation	GOYANG-JANGHANG-094	EunJeong Kim | JiSeon Kim | EunJeong Lee | JungIn Sook | DongUk Han	2020-04-27	09:00+0900/13:00+0900	Sunny	Asia	KR	Republic of Korea	Janghang wetland, Goyang, Han River Estuary Weland Protected Area	Civilian Controlled Zone and the Demilitarized Zone included Janghang Ramsar site	37.644829	126.742447	WGS84	6000	Aves	Piciformes	Picidae	Dendrocopos major (Linnaeus, 1758)	Great Spotted Woodpecker	1	Lee, W.S., Koo, T.H. and Park, J.Y. (2014). A Field Guide to The Birds of Korea. LG Evergreen Foundation (2nd edition).
HumanObservation	GOYANG-JANGHANG-095	EunJeong Kim | JiSeon Kim | EunJeong Lee | JungIn Sook | DongUk Han	2020-04-27	09:00+0900/13:00+0900	Sunny	Asia	KR	Republic of Korea	Janghang wetland, Goyang, Han River Estuary Weland Protected Area	Civilian Controlled Zone and the Demilitarized Zone included Janghang Ramsar site	37.644829	126.742447	WGS84	6000	Aves	Passeriformes	Corvidae	Corvus corone (Linnaeus, 1758)	Carrion Crow	2	Lee, W.S., Koo, T.H. and Park, J.Y. (2014). A Field Guide to The Birds of Korea. LG Evergreen Foundation (2nd edition).
HumanObservation	GOYANG-JANGHANG-096	EunJeong Kim | JiSeon Kim | EunJeong Lee | JungIn Sook | DongUk Han	2020-04-27	09:00+0900/13:00+0900	Sunny	Asia	KR	Republic of Korea	Janghang wetland, Goyang, Han River Estuary Weland Protected Area	Civilian Controlled Zone and the Demilitarized Zone included Janghang Ramsar site	37.644829	126.742447	WGS84	6000	Aves	Passeriformes	Corvidae	Cyanopica cyanus (Pallas, 1776)	Azure-winged Magpie	1	Lee, W.S., Koo, T.H. and Park, J.Y. (2014). A Field Guide to The Birds of Korea. LG Evergreen Foundation (2nd edition).
HumanObservation	GOYANG-JANGHANG-097	EunJeong Kim | JiSeon Kim | EunJeong Lee | JungIn Sook | DongUk Han	2020-04-27	09:00+0900/13:00+0900	Sunny	Asia	KR	Republic of Korea	Janghang wetland, Goyang, Han River Estuary Weland Protected Area	Civilian Controlled Zone and the Demilitarized Zone included Janghang Ramsar site	37.644829	126.742447	WGS84	6000	Aves	Passeriformes	Corvidae	Pica pica (Linnaeus, 1758)	Oriental Magpie	4	Lee, W.S., Koo, T.H. and Park, J.Y. (2014). A Field Guide to The Birds of Korea. LG Evergreen Foundation (2nd edition).
HumanObservation	GOYANG-JANGHANG-098	EunJeong Kim | JiSeon Kim | EunJeong Lee | JungIn Sook | DongUk Han	2020-04-27	09:00+0900/13:00+0900	Sunny	Asia	KR	Republic of Korea	Janghang wetland, Goyang, Han River Estuary Weland Protected Area	Civilian Controlled Zone and the Demilitarized Zone included Janghang Ramsar site	37.644829	126.742447	WGS84	6000	Aves	Passeriformes	Paridae	Parus major (Linnaeus, 1758)	Northern Great Tit	6	Lee, W.S., Koo, T.H. and Park, J.Y. (2014). A Field Guide to The Birds of Korea. LG Evergreen Foundation (2nd edition).
HumanObservation	GOYANG-JANGHANG-099	EunJeong Kim | JiSeon Kim | EunJeong Lee | JungIn Sook | DongUk Han	2020-04-27	09:00+0900/13:00+0900	Sunny	Asia	KR	Republic of Korea	Janghang wetland, Goyang, Han River Estuary Weland Protected Area	Civilian Controlled Zone and the Demilitarized Zone included Janghang Ramsar site	37.644829	126.742447	WGS84	6000	Aves	Passeriformes	Paridae	Parus palustris (Linnaeus, 1758)	Marsh Tit	3	Lee, W.S., Koo, T.H. and Park, J.Y. (2014). A Field Guide to The Birds of Korea. LG Evergreen Foundation (2nd edition).
HumanObservation	GOYANG-JANGHANG-100	EunJeong Kim | JiSeon Kim | EunJeong Lee | JungIn Sook | DongUk Han	2020-04-27	09:00+0900/13:00+0900	Sunny	Asia	KR	Republic of Korea	Janghang wetland, Goyang, Han River Estuary Weland Protected Area	Civilian Controlled Zone and the Demilitarized Zone included Janghang Ramsar site	37.644829	126.742447	WGS84	6000	Aves	Passeriformes	Sylviidae	Sinosuthora webbiana (Gould, 1852)	Vinous-throated Parrotbill	14	Lee, W.S., Koo, T.H. and Park, J.Y. (2014). A Field Guide to The Birds of Korea. LG Evergreen Foundation (2nd edition).
HumanObservation	GOYANG-JANGHANG-101	EunJeong Kim | JiSeon Kim | EunJeong Lee | JungIn Sook | DongUk Han	2020-04-27	09:00+0900/13:00+0900	Sunny	Asia	KR	Republic of Korea	Janghang wetland, Goyang, Han River Estuary Weland Protected Area	Civilian Controlled Zone and the Demilitarized Zone included Janghang Ramsar site	37.644829	126.742447	WGS84	6000	Aves	Passeriformes	Remizidae	Remiz pendulinus (Linnaeus, 1758)	Chinese Penduline	7	Lee, W.S., Koo, T.H. and Park, J.Y. (2014). A Field Guide to The Birds of Korea. LG Evergreen Foundation (2nd edition).
HumanObservation	GOYANG-JANGHANG-102	EunJeong Kim | JiSeon Kim | EunJeong Lee | JungIn Sook | DongUk Han	2020-04-27	09:00+0900/13:00+0900	Sunny	Asia	KR	Republic of Korea	Janghang wetland, Goyang, Han River Estuary Weland Protected Area	Civilian Controlled Zone and the Demilitarized Zone included Janghang Ramsar site	37.644829	126.742447	WGS84	6000	Aves	Passeriformes	Aegithalidae	Aegithalos caudatus (Linnaeus, 1758)	Long-tailed Tit	2	Lee, W.S., Koo, T.H. and Park, J.Y. (2014). A Field Guide to The Birds of Korea. LG Evergreen Foundation (2nd edition).
HumanObservation	GOYANG-JANGHANG-103	EunJeong Kim | JiSeon Kim | EunJeong Lee | JungIn Sook | DongUk Han	2020-04-27	09:00+0900/13:00+0900	Sunny	Asia	KR	Republic of Korea	Janghang wetland, Goyang, Han River Estuary Weland Protected Area	Civilian Controlled Zone and the Demilitarized Zone included Janghang Ramsar site	37.644829	126.742447	WGS84	6000	Aves	Passeriformes	Hirundinidae	Hirundo rustica (Linnaeus, 1758)	Barn Swallow	3	Lee, W.S., Koo, T.H. and Park, J.Y. (2014). A Field Guide to The Birds of Korea. LG Evergreen Foundation (2nd edition).
HumanObservation	GOYANG-JANGHANG-104	EunJeong Kim | JiSeon Kim | EunJeong Lee | JungIn Sook | DongUk Han	2020-04-27	09:00+0900/13:00+0900	Sunny	Asia	KR	Republic of Korea	Janghang wetland, Goyang, Han River Estuary Weland Protected Area	Civilian Controlled Zone and the Demilitarized Zone included Janghang Ramsar site	37.644829	126.742447	WGS84	6000	Aves	Passeriformes	Pycnonotidae	Hypsipetes amaurotis (Temminck, 1830)	Brown-eared Bulbul	4	Lee, W.S., Koo, T.H. and Park, J.Y. (2014). A Field Guide to The Birds of Korea. LG Evergreen Foundation (2nd edition).
HumanObservation	GOYANG-JANGHANG-105	EunJeong Kim | JiSeon Kim | EunJeong Lee | JungIn Sook | DongUk Han	2020-04-27	09:00+0900/13:00+0900	Sunny	Asia	KR	Republic of Korea	Janghang wetland, Goyang, Han River Estuary Weland Protected Area	Civilian Controlled Zone and the Demilitarized Zone included Janghang Ramsar site	37.644829	126.742447	WGS84	6000	Aves	Passeriformes	Phylloscipidae	Phylloscopus coronatus (Temminck & Schlegel, 1847)	Eastern Crowned Warbler	1	Lee, W.S., Koo, T.H. and Park, J.Y. (2014). A Field Guide to The Birds of Korea. LG Evergreen Foundation (2nd edition).
HumanObservation	GOYANG-JANGHANG-106	EunJeong Kim | JiSeon Kim | EunJeong Lee | JungIn Sook | DongUk Han	2020-04-27	09:00+0900/13:00+0900	Sunny	Asia	KR	Republic of Korea	Janghang wetland, Goyang, Han River Estuary Weland Protected Area	Civilian Controlled Zone and the Demilitarized Zone included Janghang Ramsar site	37.644829	126.742447	WGS84	6000	Aves	Passeriformes	Turdidae	Turdus hortulorum (P.L.Sclater, 1863)	Grey-backed Thrush	1	Lee, W.S., Koo, T.H. and Park, J.Y. (2014). A Field Guide to The Birds of Korea. LG Evergreen Foundation (2nd edition).
HumanObservation	GOYANG-JANGHANG-107	EunJeong Kim | JiSeon Kim | EunJeong Lee | JungIn Sook | DongUk Han	2020-04-27	09:00+0900/13:00+0900	Sunny	Asia	KR	Republic of Korea	Janghang wetland, Goyang, Han River Estuary Weland Protected Area	Civilian Controlled Zone and the Demilitarized Zone included Janghang Ramsar site	37.644829	126.742447	WGS84	6000	Aves	Passeriformes	Muscicapidae	Tarsiger cyanurus (Pallas, 1773)	Red-flanked Bluetail	3	Lee, W.S., Koo, T.H. and Park, J.Y. (2014). A Field Guide to The Birds of Korea. LG Evergreen Foundation (2nd edition).
HumanObservation	GOYANG-JANGHANG-108	EunJeong Kim | JiSeon Kim | EunJeong Lee | JungIn Sook | DongUk Han	2020-04-27	09:00+0900/13:00+0900	Sunny	Asia	KR	Republic of Korea	Janghang wetland, Goyang, Han River Estuary Weland Protected Area	Civilian Controlled Zone and the Demilitarized Zone included Janghang Ramsar site	37.644829	126.742447	WGS84	6000	Aves	Passeriformes	Muscicapidae	Saxicola torquatus (Linnaeus, 1766)	Stejneger's Stonechat	1	Lee, W.S., Koo, T.H. and Park, J.Y. (2014). A Field Guide to The Birds of Korea. LG Evergreen Foundation (2nd edition).
HumanObservation	GOYANG-JANGHANG-109	EunJeong Kim | JiSeon Kim | EunJeong Lee | JungIn Sook | DongUk Han	2020-04-27	09:00+0900/13:00+0900	Sunny	Asia	KR	Republic of Korea	Janghang wetland, Goyang, Han River Estuary Weland Protected Area	Civilian Controlled Zone and the Demilitarized Zone included Janghang Ramsar site	37.644829	126.742447	WGS84	6000	Aves	Passeriformes	Passeridae	Passer montanus (Linnaeus, 1758)	Eurasian Tree Sparrow	20	Lee, W.S., Koo, T.H. and Park, J.Y. (2014). A Field Guide to The Birds of Korea. LG Evergreen Foundation (2nd edition).
HumanObservation	GOYANG-JANGHANG-110	EunJeong Kim | JiSeon Kim | EunJeong Lee | JungIn Sook | DongUk Han	2020-04-27	09:00+0900/13:00+0900	Sunny	Asia	KR	Republic of Korea	Janghang wetland, Goyang, Han River Estuary Weland Protected Area	Civilian Controlled Zone and the Demilitarized Zone included Janghang Ramsar site	37.644829	126.742447	WGS84	6000	Aves	Passeriformes	Fringillidae	Chloris sinica (Linnaeus, 1766)	Grey-capped Greenfinch	1	Lee, W.S., Koo, T.H. and Park, J.Y. (2014). A Field Guide to The Birds of Korea. LG Evergreen Foundation (2nd edition).
HumanObservation	GOYANG-JANGHANG-111	EunJeong Kim | JiSeon Kim | EunJeong Lee | JungIn Sook | DongUk Han	2020-04-27	09:00+0900/13:00+0900	Sunny	Asia	KR	Republic of Korea	Janghang wetland, Goyang, Han River Estuary Weland Protected Area	Civilian Controlled Zone and the Demilitarized Zone included Janghang Ramsar site	37.644829	126.742447	WGS84	6000	Aves	Passeriformes	Emberizidae	Emberiza elegans (Temminck, 1836)	Yellow-throated Bunting	1	Lee, W.S., Koo, T.H. and Park, J.Y. (2014). A Field Guide to The Birds of Korea. LG Evergreen Foundation (2nd edition).
HumanObservation	GOYANG-JANGHANG-112	EunJeong Kim | JiSeon Kim | EunJeong Lee | JungIn Sook | DongUk Han	2020-04-27	09:00+0900/13:00+0900	Sunny	Asia	KR	Republic of Korea	Janghang wetland, Goyang, Han River Estuary Weland Protected Area	Civilian Controlled Zone and the Demilitarized Zone included Janghang Ramsar site	37.644829	126.742447	WGS84	6000	Aves	Passeriformes	Fringillidae	Emberiza spodocephala (Pallas, 1776)	Black-faced Bunting	5	Lee, W.S., Koo, T.H. and Park, J.Y. (2014). A Field Guide to The Birds of Korea. LG Evergreen Foundation (2nd edition).
HumanObservation	GOYANG-JANGHANG-113	EunJeong Kim | JiSeon Kim | EunJeong Lee | YoonSeon Kim | MyeongHye Lee | JungIn Sook | DongUk Han	2020-05-04	09:00+0900/13:00+0900	Sunny	Asia	KR	Republic of Korea	Janghang wetland, Goyang, Han River Estuary Weland Protected Area	Civilian Controlled Zone and the Demilitarized Zone included Janghang Ramsar site	37.644829	126.742447	WGS84	6000	Aves	Anseriformes	Anatidae	Anser fabalis (Latham, 1787)	Taiga Bean-Goose	25	Lee, W.S., Koo, T.H. and Park, J.Y. (2014). A Field Guide to The Birds of Korea. LG Evergreen Foundation (2nd edition).
HumanObservation	GOYANG-JANGHANG-114	EunJeong Kim | JiSeon Kim | EunJeong Lee | YoonSeon Kim | MyeongHye Lee | JungIn Sook | DongUk Han	2020-05-04	09:00+0900/13:00+0900	Sunny	Asia	KR	Republic of Korea	Janghang wetland, Goyang, Han River Estuary Weland Protected Area	Civilian Controlled Zone and the Demilitarized Zone included Janghang Ramsar site	37.644829	126.742447	WGS84	6000	Aves	Anseriformes	Anatidae	Anas strepera (Linnaeus, 1758)	Gadwall	3	Lee, W.S., Koo, T.H. and Park, J.Y. (2014). A Field Guide to The Birds of Korea. LG Evergreen Foundation (2nd edition).
HumanObservation	GOYANG-JANGHANG-115	EunJeong Kim | JiSeon Kim | EunJeong Lee | YoonSeon Kim | MyeongHye Lee | JungIn Sook | DongUk Han	2020-05-04	09:00+0900/13:00+0900	Sunny	Asia	KR	Republic of Korea	Janghang wetland, Goyang, Han River Estuary Weland Protected Area	Civilian Controlled Zone and the Demilitarized Zone included Janghang Ramsar site	37.644829	126.742447	WGS84	6000	Aves	Anseriformes	Anatidae	Tadorna tadorna (Linnaeus, 1758)	Common Shelduck	1	Lee, W.S., Koo, T.H. and Park, J.Y. (2014). A Field Guide to The Birds of Korea. LG Evergreen Foundation (2nd edition).
HumanObservation	GOYANG-JANGHANG-116	EunJeong Kim | JiSeon Kim | EunJeong Lee | YoonSeon Kim | MyeongHye Lee | JungIn Sook | DongUk Han	2020-05-04	09:00+0900/13:00+0900	Sunny	Asia	KR	Republic of Korea	Janghang wetland, Goyang, Han River Estuary Weland Protected Area	Civilian Controlled Zone and the Demilitarized Zone included Janghang Ramsar site	37.644829	126.742447	WGS84	6000	Aves	Anseriformes	Anatidae	Anas penelope (Linnaeus, 1758)	Eurasian Wigeon	9	Lee, W.S., Koo, T.H. and Park, J.Y. (2014). A Field Guide to The Birds of Korea. LG Evergreen Foundation (2nd edition).
HumanObservation	GOYANG-JANGHANG-117	EunJeong Kim | JiSeon Kim | EunJeong Lee | YoonSeon Kim | MyeongHye Lee | JungIn Sook | DongUk Han	2020-05-04	09:00+0900/13:00+0900	Sunny	Asia	KR	Republic of Korea	Janghang wetland, Goyang, Han River Estuary Weland Protected Area	Civilian Controlled Zone and the Demilitarized Zone included Janghang Ramsar site	37.644829	126.742447	WGS84	6000	Aves	Anseriformes	Anatidae	Anas falcata (Georgi, 1775)	Falcated Duck	3	Lee, W.S., Koo, T.H. and Park, J.Y. (2014). A Field Guide to The Birds of Korea. LG Evergreen Foundation (2nd edition).
HumanObservation	GOYANG-JANGHANG-118	EunJeong Kim | JiSeon Kim | EunJeong Lee | YoonSeon Kim | MyeongHye Lee | JungIn Sook | DongUk Han	2020-05-04	09:00+0900/13:00+0900	Sunny	Asia	KR	Republic of Korea	Janghang wetland, Goyang, Han River Estuary Weland Protected Area	Civilian Controlled Zone and the Demilitarized Zone included Janghang Ramsar site	37.644829	126.742447	WGS84	6000	Aves	Anseriformes	Anatidae	Anas platyrhynchos (Linnaeus, 1758)	Mallard	7	Lee, W.S., Koo, T.H. and Park, J.Y. (2014). A Field Guide to The Birds of Korea. LG Evergreen Foundation (2nd edition).
HumanObservation	GOYANG-JANGHANG-119	EunJeong Kim | JiSeon Kim | EunJeong Lee | YoonSeon Kim | MyeongHye Lee | JungIn Sook | DongUk Han	2020-05-04	09:00+0900/13:00+0900	Sunny	Asia	KR	Republic of Korea	Janghang wetland, Goyang, Han River Estuary Weland Protected Area	Civilian Controlled Zone and the Demilitarized Zone included Janghang Ramsar site	37.644829	126.742447	WGS84	6000	Aves	Anseriformes	Anatidae	Anas poecilorhyncha (J.R.Forster, 1781)	Eastern Spot-billed Duck	260	Lee, W.S., Koo, T.H. and Park, J.Y. (2014). A Field Guide to The Birds of Korea. LG Evergreen Foundation (2nd edition).
HumanObservation	GOYANG-JANGHANG-120	EunJeong Kim | JiSeon Kim | EunJeong Lee | YoonSeon Kim | MyeongHye Lee | JungIn Sook | DongUk Han	2020-05-04	09:00+0900/13:00+0900	Sunny	Asia	KR	Republic of Korea	Janghang wetland, Goyang, Han River Estuary Weland Protected Area	Civilian Controlled Zone and the Demilitarized Zone included Janghang Ramsar site	37.644829	126.742447	WGS84	6000	Aves	Anseriformes	Anatidae	Anas clypeata (Linnaeus, 1758)	Northern Shoveler	19	Lee, W.S., Koo, T.H. and Park, J.Y. (2014). A Field Guide to The Birds of Korea. LG Evergreen Foundation (2nd edition).
HumanObservation	GOYANG-JANGHANG-121	EunJeong Kim | JiSeon Kim | EunJeong Lee | YoonSeon Kim | MyeongHye Lee | JungIn Sook | DongUk Han	2020-05-04	09:00+0900/13:00+0900	Sunny	Asia	KR	Republic of Korea	Janghang wetland, Goyang, Han River Estuary Weland Protected Area	Civilian Controlled Zone and the Demilitarized Zone included Janghang Ramsar site	37.644829	126.742447	WGS84	6000	Aves	Anseriformes	Anatidae	Anas crecca (Linnaeus, 1758)	Eurasian Teal	1	Lee, W.S., Koo, T.H. and Park, J.Y. (2014). A Field Guide to The Birds of Korea. LG Evergreen Foundation (2nd edition).
HumanObservation	GOYANG-JANGHANG-122	EunJeong Kim | JiSeon Kim | EunJeong Lee | YoonSeon Kim | MyeongHye Lee | JungIn Sook | DongUk Han	2020-05-04	09:00+0900/13:00+0900	Sunny	Asia	KR	Republic of Korea	Janghang wetland, Goyang, Han River Estuary Weland Protected Area	Civilian Controlled Zone and the Demilitarized Zone included Janghang Ramsar site	37.644829	126.742447	WGS84	6000	Aves	Pelecaniformes	Threskiornithidae	Platalea minor (Temminck & Schlegel, 1849)	Black-faced Spoonbill	2	Lee, W.S., Koo, T.H. and Park, J.Y. (2014). A Field Guide to The Birds of Korea. LG Evergreen Foundation (2nd edition).
HumanObservation	GOYANG-JANGHANG-123	EunJeong Kim | JiSeon Kim | EunJeong Lee | YoonSeon Kim | MyeongHye Lee | JungIn Sook | DongUk Han	2020-05-04	09:00+0900/13:00+0900	Sunny	Asia	KR	Republic of Korea	Janghang wetland, Goyang, Han River Estuary Weland Protected Area	Civilian Controlled Zone and the Demilitarized Zone included Janghang Ramsar site	37.644829	126.742447	WGS84	6000	Aves	Pelecaniformes	Ardeidae	Ardea cinerea (Linnaeus, 1758)	Gray Heron	30	Lee, W.S., Koo, T.H. and Park, J.Y. (2014). A Field Guide to The Birds of Korea. LG Evergreen Foundation (2nd edition).
HumanObservation	GOYANG-JANGHANG-124	EunJeong Kim | JiSeon Kim | EunJeong Lee | YoonSeon Kim | MyeongHye Lee | JungIn Sook | DongUk Han	2020-05-04	09:00+0900/13:00+0900	Sunny	Asia	KR	Republic of Korea	Janghang wetland, Goyang, Han River Estuary Weland Protected Area	Civilian Controlled Zone and the Demilitarized Zone included Janghang Ramsar site	37.644829	126.742447	WGS84	6000	Aves	Pelecaniformes	Ardeidae	Ardea alba (Linnaeus, 1758)	Great Egret	4	Lee, W.S., Koo, T.H. and Park, J.Y. (2014). A Field Guide to The Birds of Korea. LG Evergreen Foundation (2nd edition).
HumanObservation	GOYANG-JANGHANG-125	EunJeong Kim | JiSeon Kim | EunJeong Lee | YoonSeon Kim | MyeongHye Lee | JungIn Sook | DongUk Han	2020-05-04	09:00+0900/13:00+0900	Sunny	Asia	KR	Republic of Korea	Janghang wetland, Goyang, Han River Estuary Weland Protected Area	Civilian Controlled Zone and the Demilitarized Zone included Janghang Ramsar site	37.644829	126.742447	WGS84	6000	Aves	Pelecaniformes	Ardeidae	Egretta garzetta (Linnaeus, 1766)	Little Egret	1	Lee, W.S., Koo, T.H. and Park, J.Y. (2014). A Field Guide to The Birds of Korea. LG Evergreen Foundation (2nd edition).
HumanObservation	GOYANG-JANGHANG-126	EunJeong Kim | JiSeon Kim | EunJeong Lee | YoonSeon Kim | MyeongHye Lee | JungIn Sook | DongUk Han	2020-05-04	09:00+0900/13:00+0900	Sunny	Asia	KR	Republic of Korea	Janghang wetland, Goyang, Han River Estuary Weland Protected Area	Civilian Controlled Zone and the Demilitarized Zone included Janghang Ramsar site	37.644829	126.742447	WGS84	6000	Aves	Pelecaniformes	Phalacrocoracidae	Phalacrocorax carbo (Linnaeus, 1758)	Great Cormorant	692	Lee, W.S., Koo, T.H. and Park, J.Y. (2014). A Field Guide to The Birds of Korea. LG Evergreen Foundation (2nd edition).
HumanObservation	GOYANG-JANGHANG-127	EunJeong Kim | JiSeon Kim | EunJeong Lee | YoonSeon Kim | MyeongHye Lee | JungIn Sook | DongUk Han	2020-05-04	09:00+0900/13:00+0900	Sunny	Asia	KR	Republic of Korea	Janghang wetland, Goyang, Han River Estuary Weland Protected Area	Civilian Controlled Zone and the Demilitarized Zone included Janghang Ramsar site	37.644829	126.742447	WGS84	6000	Aves	Falconiformes	Falconidae	Falco tinnunculus (Linnaeus, 1758)	Common Kestrel	2	Lee, W.S., Koo, T.H. and Park, J.Y. (2014). A Field Guide to The Birds of Korea. LG Evergreen Foundation (2nd edition).
HumanObservation	GOYANG-JANGHANG-128	EunJeong Kim | JiSeon Kim | EunJeong Lee | YoonSeon Kim | MyeongHye Lee | JungIn Sook | DongUk Han	2020-05-04	09:00+0900/13:00+0900	Sunny	Asia	KR	Republic of Korea	Janghang wetland, Goyang, Han River Estuary Weland Protected Area	Civilian Controlled Zone and the Demilitarized Zone included Janghang Ramsar site	37.644829	126.742447	WGS84	6000	Aves	Falconiformes	Falconidae	Falco subbuteo (Linnaeus, 1758)	Eurasian Hobby	1	Lee, W.S., Koo, T.H. and Park, J.Y. (2014). A Field Guide to The Birds of Korea. LG Evergreen Foundation (2nd edition).
HumanObservation	GOYANG-JANGHANG-129	EunJeong Kim | JiSeon Kim | EunJeong Lee | YoonSeon Kim | MyeongHye Lee | JungIn Sook | DongUk Han	2020-05-04	09:00+0900/13:00+0900	Sunny	Asia	KR	Republic of Korea	Janghang wetland, Goyang, Han River Estuary Weland Protected Area	Civilian Controlled Zone and the Demilitarized Zone included Janghang Ramsar site	37.644829	126.742447	WGS84	6000	Aves	Charadriformes	Recurvirostridae	Himantopus himantopus (Linnaeus, 1758)	Black-winged Stilt	2	Lee, W.S., Koo, T.H. and Park, J.Y. (2014). A Field Guide to The Birds of Korea. LG Evergreen Foundation (2nd edition).
HumanObservation	GOYANG-JANGHANG-130	EunJeong Kim | JiSeon Kim | EunJeong Lee | YoonSeon Kim | MyeongHye Lee | JungIn Sook | DongUk Han	2020-05-04	09:00+0900/13:00+0900	Sunny	Asia	KR	Republic of Korea	Janghang wetland, Goyang, Han River Estuary Weland Protected Area	Civilian Controlled Zone and the Demilitarized Zone included Janghang Ramsar site	37.644829	126.742447	WGS84	6000	Aves	Charadriformes	Charadriidae	Pluvialis squatarola (Linnaeus, 1758)	Grey Plover	2	Lee, W.S., Koo, T.H. and Park, J.Y. (2014). A Field Guide to The Birds of Korea. LG Evergreen Foundation (2nd edition).
HumanObservation	GOYANG-JANGHANG-131	EunJeong Kim | JiSeon Kim | EunJeong Lee | YoonSeon Kim | MyeongHye Lee | JungIn Sook | DongUk Han	2020-05-04	09:00+0900/13:00+0900	Sunny	Asia	KR	Republic of Korea	Janghang wetland, Goyang, Han River Estuary Weland Protected Area	Civilian Controlled Zone and the Demilitarized Zone included Janghang Ramsar site	37.644829	126.742447	WGS84	6000	Aves	Charadriformes	Scolopacidae	Numenius phaeopus (Linnaeus, 1758)	Whimbrel	37	Lee, W.S., Koo, T.H. and Park, J.Y. (2014). A Field Guide to The Birds of Korea. LG Evergreen Foundation (2nd edition).
HumanObservation	GOYANG-JANGHANG-132	EunJeong Kim | JiSeon Kim | EunJeong Lee | YoonSeon Kim | MyeongHye Lee | JungIn Sook | DongUk Han	2020-05-04	09:00+0900/13:00+0900	Sunny	Asia	KR	Republic of Korea	Janghang wetland, Goyang, Han River Estuary Weland Protected Area	Civilian Controlled Zone and the Demilitarized Zone included Janghang Ramsar site	37.644829	126.742447	WGS84	6000	Aves	Charadriformes	Scolopacidae	Tringa nebularia (Gunnerus, 1767)	Common Greenshank	1	Lee, W.S., Koo, T.H. and Park, J.Y. (2014). A Field Guide to The Birds of Korea. LG Evergreen Foundation (2nd edition).
HumanObservation	GOYANG-JANGHANG-133	EunJeong Kim | JiSeon Kim | EunJeong Lee | YoonSeon Kim | MyeongHye Lee | JungIn Sook | DongUk Han	2020-05-04	09:00+0900/13:00+0900	Sunny	Asia	KR	Republic of Korea	Janghang wetland, Goyang, Han River Estuary Weland Protected Area	Civilian Controlled Zone and the Demilitarized Zone included Janghang Ramsar site	37.644829	126.742447	WGS84	6000	Aves	Charadriformes	Scolopacidae	Actitis hypoleucos (Linnaeus, 1758)	Common Sandpiper	8	Lee, W.S., Koo, T.H. and Park, J.Y. (2014). A Field Guide to The Birds of Korea. LG Evergreen Foundation (2nd edition).
HumanObservation	GOYANG-JANGHANG-134	EunJeong Kim | JiSeon Kim | EunJeong Lee | YoonSeon Kim | MyeongHye Lee | JungIn Sook | DongUk Han	2020-05-04	09:00+0900/13:00+0900	Sunny	Asia	KR	Republic of Korea	Janghang wetland, Goyang, Han River Estuary Weland Protected Area	Civilian Controlled Zone and the Demilitarized Zone included Janghang Ramsar site	37.644829	126.742447	WGS84	6000	Aves	Charadriformes	Laridae	Larus crassirostris (Vieillot, 1818)	Black-tailed Gull	56	Lee, W.S., Koo, T.H. and Park, J.Y. (2014). A Field Guide to The Birds of Korea. LG Evergreen Foundation (2nd edition).
HumanObservation	GOYANG-JANGHANG-135	EunJeong Kim | JiSeon Kim | EunJeong Lee | YoonSeon Kim | MyeongHye Lee | JungIn Sook | DongUk Han	2020-05-04	09:00+0900/13:00+0900	Sunny	Asia	KR	Republic of Korea	Janghang wetland, Goyang, Han River Estuary Weland Protected Area	Civilian Controlled Zone and the Demilitarized Zone included Janghang Ramsar site	37.644829	126.742447	WGS84	6000	Aves	Charadriformes	Laridae	Larus argentatus (Pontoppidan, 1763)	Vega gull	8	Lee, W.S., Koo, T.H. and Park, J.Y. (2014). A Field Guide to The Birds of Korea. LG Evergreen Foundation (2nd edition).
HumanObservation	GOYANG-JANGHANG-136	EunJeong Kim | JiSeon Kim | EunJeong Lee | YoonSeon Kim | MyeongHye Lee | JungIn Sook | DongUk Han	2020-05-04	09:00+0900/13:00+0900	Sunny	Asia	KR	Republic of Korea	Janghang wetland, Goyang, Han River Estuary Weland Protected Area	Civilian Controlled Zone and the Demilitarized Zone included Janghang Ramsar site	37.644829	126.742447	WGS84	6000	Aves	Charadriformes	Laridae	Larus cachinnans (Pallas, 1811)	Monolian Gull	3	Lee, W.S., Koo, T.H. and Park, J.Y. (2014). A Field Guide to The Birds of Korea. LG Evergreen Foundation (2nd edition).
HumanObservation	GOYANG-JANGHANG-137	EunJeong Kim | JiSeon Kim | EunJeong Lee | YoonSeon Kim | MyeongHye Lee | JungIn Sook | DongUk Han	2020-05-04	09:00+0900/13:00+0900	Sunny	Asia	KR	Republic of Korea	Janghang wetland, Goyang, Han River Estuary Weland Protected Area	Civilian Controlled Zone and the Demilitarized Zone included Janghang Ramsar site	37.644829	126.742447	WGS84	6000	Aves	Passeriformes	Hirundinidae	Hirundo rustica (Linnaeus, 1758)	Barn Swallow	1	Lee, W.S., Koo, T.H. and Park, J.Y. (2014). A Field Guide to The Birds of Korea. LG Evergreen Foundation (2nd edition).
HumanObservation	GOYANG-JANGHANG-138	EunJeong Kim | JiSeon Kim | EunJeong Lee | JungIn Sook	2020-05-11	09:00+0900/13:00+0900	Cloudy	Asia	KR	Republic of Korea	Janghang wetland, Goyang, Han River Estuary Weland Protected Area	Civilian Controlled Zone and the Demilitarized Zone included Janghang Ramsar site	37.644829	126.742447	WGS84	6000	Aves	Galliformes	Phasianidae	Phasianus colchicus (Linnaeus, 1758)	Common Pheasant	5	Lee, W.S., Koo, T.H. and Park, J.Y. (2014). A Field Guide to The Birds of Korea. LG Evergreen Foundation (2nd edition).
HumanObservation	GOYANG-JANGHANG-139	EunJeong Kim | JiSeon Kim | EunJeong Lee | JungIn Sook	2020-05-11	09:00+0900/13:00+0900	Cloudy	Asia	KR	Republic of Korea	Janghang wetland, Goyang, Han River Estuary Weland Protected Area	Civilian Controlled Zone and the Demilitarized Zone included Janghang Ramsar site	37.644829	126.742447	WGS84	6000	Aves	Anseriformes	Anatidae	Anas poecilorhyncha (J.R.Forster, 1781)	Eastern Spot-billed Duck	10	Lee, W.S., Koo, T.H. and Park, J.Y. (2014). A Field Guide to The Birds of Korea. LG Evergreen Foundation (2nd edition).
HumanObservation	GOYANG-JANGHANG-140	EunJeong Kim | JiSeon Kim | EunJeong Lee | JungIn Sook	2020-05-11	09:00+0900/13:00+0900	Cloudy	Asia	KR	Republic of Korea	Janghang wetland, Goyang, Han River Estuary Weland Protected Area	Civilian Controlled Zone and the Demilitarized Zone included Janghang Ramsar site	37.644829	126.742447	WGS84	6000	Aves	Pelecaniformes	Ardeidae	Ardea cinerea (Linnaeus, 1758)	Gray Heron	6	Lee, W.S., Koo, T.H. and Park, J.Y. (2014). A Field Guide to The Birds of Korea. LG Evergreen Foundation (2nd edition).
HumanObservation	GOYANG-JANGHANG-141	EunJeong Kim | JiSeon Kim | EunJeong Lee | JungIn Sook	2020-05-11	09:00+0900/13:00+0900	Cloudy	Asia	KR	Republic of Korea	Janghang wetland, Goyang, Han River Estuary Weland Protected Area	Civilian Controlled Zone and the Demilitarized Zone included Janghang Ramsar site	37.644829	126.742447	WGS84	6000	Aves	Pelecaniformes	Ardeidae	Ardea alba (Linnaeus, 1758)	Great Egret	5	Lee, W.S., Koo, T.H. and Park, J.Y. (2014). A Field Guide to The Birds of Korea. LG Evergreen Foundation (2nd edition).
HumanObservation	GOYANG-JANGHANG-142	EunJeong Kim | JiSeon Kim | EunJeong Lee | JungIn Sook	2020-05-11	09:00+0900/13:00+0900	Cloudy	Asia	KR	Republic of Korea	Janghang wetland, Goyang, Han River Estuary Weland Protected Area	Civilian Controlled Zone and the Demilitarized Zone included Janghang Ramsar site	37.644829	126.742447	WGS84	6000	Aves	Pelecaniformes	Ardeidae	Egretta intermedia (Wagler, 1829)	Intermediate Egret	7	Lee, W.S., Koo, T.H. and Park, J.Y. (2014). A Field Guide to The Birds of Korea. LG Evergreen Foundation (2nd edition).
HumanObservation	GOYANG-JANGHANG-143	EunJeong Kim | JiSeon Kim | EunJeong Lee | JungIn Sook	2020-05-11	09:00+0900/13:00+0900	Cloudy	Asia	KR	Republic of Korea	Janghang wetland, Goyang, Han River Estuary Weland Protected Area	Civilian Controlled Zone and the Demilitarized Zone included Janghang Ramsar site	37.644829	126.742447	WGS84	6000	Aves	Pelecaniformes	Ardeidae	Egretta garzetta (Linnaeus, 1766)	Little Egret	3	Lee, W.S., Koo, T.H. and Park, J.Y. (2014). A Field Guide to The Birds of Korea. LG Evergreen Foundation (2nd edition).
HumanObservation	GOYANG-JANGHANG-144	EunJeong Kim | JiSeon Kim | EunJeong Lee | JungIn Sook	2020-05-11	09:00+0900/13:00+0900	Cloudy	Asia	KR	Republic of Korea	Janghang wetland, Goyang, Han River Estuary Weland Protected Area	Civilian Controlled Zone and the Demilitarized Zone included Janghang Ramsar site	37.644829	126.742447	WGS84	6000	Aves	Pelecaniformes	Phalacrocoracidae	Phalacrocorax carbo (Linnaeus, 1758)	Great Cormorant	8	Lee, W.S., Koo, T.H. and Park, J.Y. (2014). A Field Guide to The Birds of Korea. LG Evergreen Foundation (2nd edition).
HumanObservation	GOYANG-JANGHANG-145	EunJeong Kim | JiSeon Kim | EunJeong Lee | JungIn Sook	2020-05-11	09:00+0900/13:00+0900	Cloudy	Asia	KR	Republic of Korea	Janghang wetland, Goyang, Han River Estuary Weland Protected Area	Civilian Controlled Zone and the Demilitarized Zone included Janghang Ramsar site	37.644829	126.742447	WGS84	6000	Aves	Columbiformes	Columbidae	Streptopelia orientalis (Latham, 1790)	Oriental Turtle Dove	4	Lee, W.S., Koo, T.H. and Park, J.Y. (2014). A Field Guide to The Birds of Korea. LG Evergreen Foundation (2nd edition).
HumanObservation	GOYANG-JANGHANG-146	EunJeong Kim | JiSeon Kim | EunJeong Lee | JungIn Sook	2020-05-11	09:00+0900/13:00+0900	Cloudy	Asia	KR	Republic of Korea	Janghang wetland, Goyang, Han River Estuary Weland Protected Area	Civilian Controlled Zone and the Demilitarized Zone included Janghang Ramsar site	37.644829	126.742447	WGS84	6000	Aves	Piciformes	Picidae	Picus canus (J.F.Gmelin, 1788)	Grey-headed Woodpecker	1	Lee, W.S., Koo, T.H. and Park, J.Y. (2014). A Field Guide to The Birds of Korea. LG Evergreen Foundation (2nd edition).
HumanObservation	GOYANG-JANGHANG-147	EunJeong Kim | JiSeon Kim | EunJeong Lee | JungIn Sook	2020-05-11	09:00+0900/13:00+0900	Cloudy	Asia	KR	Republic of Korea	Janghang wetland, Goyang, Han River Estuary Weland Protected Area	Civilian Controlled Zone and the Demilitarized Zone included Janghang Ramsar site	37.644829	126.742447	WGS84	6000	Aves	Passeriformes	Laniidae	Lanius bucephalus (Temminck & Schlegel, 1845)	Bull-headed Shrike	2	Lee, W.S., Koo, T.H. and Park, J.Y. (2014). A Field Guide to The Birds of Korea. LG Evergreen Foundation (2nd edition).
HumanObservation	GOYANG-JANGHANG-148	EunJeong Kim | JiSeon Kim | EunJeong Lee | JungIn Sook	2020-05-11	09:00+0900/13:00+0900	Cloudy	Asia	KR	Republic of Korea	Janghang wetland, Goyang, Han River Estuary Weland Protected Area	Civilian Controlled Zone and the Demilitarized Zone included Janghang Ramsar site	37.644829	126.742447	WGS84	6000	Aves	Passeriformes	Corvidae	Corvus macrorhynchos (Wagler, 1827)	Large-billed Crow	1	Lee, W.S., Koo, T.H. and Park, J.Y. (2014). A Field Guide to The Birds of Korea. LG Evergreen Foundation (2nd edition).
HumanObservation	GOYANG-JANGHANG-149	EunJeong Kim | JiSeon Kim | EunJeong Lee | JungIn Sook	2020-05-11	09:00+0900/13:00+0900	Cloudy	Asia	KR	Republic of Korea	Janghang wetland, Goyang, Han River Estuary Weland Protected Area	Civilian Controlled Zone and the Demilitarized Zone included Janghang Ramsar site	37.644829	126.742447	WGS84	6000	Aves	Passeriformes	Corvidae	Pica pica (Linnaeus, 1758)	Oriental Magpie	4	Lee, W.S., Koo, T.H. and Park, J.Y. (2014). A Field Guide to The Birds of Korea. LG Evergreen Foundation (2nd edition).
HumanObservation	GOYANG-JANGHANG-150	EunJeong Kim | JiSeon Kim | EunJeong Lee | JungIn Sook	2020-05-11	09:00+0900/13:00+0900	Cloudy	Asia	KR	Republic of Korea	Janghang wetland, Goyang, Han River Estuary Weland Protected Area	Civilian Controlled Zone and the Demilitarized Zone included Janghang Ramsar site	37.644829	126.742447	WGS84	6000	Aves	Passeriformes	Paridae	Parus major (Linnaeus, 1758)	Northern Great Tit	1	Lee, W.S., Koo, T.H. and Park, J.Y. (2014). A Field Guide to The Birds of Korea. LG Evergreen Foundation (2nd edition).
HumanObservation	GOYANG-JANGHANG-151	EunJeong Kim | JiSeon Kim | EunJeong Lee | JungIn Sook	2020-05-11	09:00+0900/13:00+0900	Cloudy	Asia	KR	Republic of Korea	Janghang wetland, Goyang, Han River Estuary Weland Protected Area	Civilian Controlled Zone and the Demilitarized Zone included Janghang Ramsar site	37.644829	126.742447	WGS84	6000	Aves	Passeriformes	Paridae	Parus palustris (Linnaeus, 1758)	Marsh Tit	2	Lee, W.S., Koo, T.H. and Park, J.Y. (2014). A Field Guide to The Birds of Korea. LG Evergreen Foundation (2nd edition).
HumanObservation	GOYANG-JANGHANG-152	EunJeong Kim | JiSeon Kim | EunJeong Lee | JungIn Sook	2020-05-11	09:00+0900/13:00+0900	Cloudy	Asia	KR	Republic of Korea	Janghang wetland, Goyang, Han River Estuary Weland Protected Area	Civilian Controlled Zone and the Demilitarized Zone included Janghang Ramsar site	37.644829	126.742447	WGS84	6000	Aves	Passeriformes	Sylviidae	Sinosuthora webbiana (Gould, 1852)	Vinous-throated Parrotbill	2	Lee, W.S., Koo, T.H. and Park, J.Y. (2014). A Field Guide to The Birds of Korea. LG Evergreen Foundation (2nd edition).
HumanObservation	GOYANG-JANGHANG-153	EunJeong Kim | JiSeon Kim | EunJeong Lee | JungIn Sook	2020-05-11	09:00+0900/13:00+0900	Cloudy	Asia	KR	Republic of Korea	Janghang wetland, Goyang, Han River Estuary Weland Protected Area	Civilian Controlled Zone and the Demilitarized Zone included Janghang Ramsar site	37.644829	126.742447	WGS84	6000	Aves	Passeriformes	Hirundinidae	Hirundo rustica (Linnaeus, 1758)	Barn Swallow	10	Lee, W.S., Koo, T.H. and Park, J.Y. (2014). A Field Guide to The Birds of Korea. LG Evergreen Foundation (2nd edition).
HumanObservation	GOYANG-JANGHANG-154	EunJeong Kim | JiSeon Kim | EunJeong Lee | JungIn Sook	2020-05-11	09:00+0900/13:00+0900	Cloudy	Asia	KR	Republic of Korea	Janghang wetland, Goyang, Han River Estuary Weland Protected Area	Civilian Controlled Zone and the Demilitarized Zone included Janghang Ramsar site	37.644829	126.742447	WGS84	6000	Aves	Passeriformes	Pycnonotidae	Hypsipetes amaurotis (Temminck, 1830)	Brown-eared Bulbul	4	Lee, W.S., Koo, T.H. and Park, J.Y. (2014). A Field Guide to The Birds of Korea. LG Evergreen Foundation (2nd edition).
HumanObservation	GOYANG-JANGHANG-155	EunJeong Kim | JiSeon Kim | EunJeong Lee | JungIn Sook	2020-05-11	09:00+0900/13:00+0900	Cloudy	Asia	KR	Republic of Korea	Janghang wetland, Goyang, Han River Estuary Weland Protected Area	Civilian Controlled Zone and the Demilitarized Zone included Janghang Ramsar site	37.644829	126.742447	WGS84	6000	Aves	Passeriformes	Muscicapidae	Ficedula zanthopygia (Hay, 1845)	Yellow-rumped Flycatcher	2	Lee, W.S., Koo, T.H. and Park, J.Y. (2014). A Field Guide to The Birds of Korea. LG Evergreen Foundation (2nd edition).
HumanObservation	GOYANG-JANGHANG-156	EunJeong Kim | JiSeon Kim | EunJeong Lee | JungIn Sook	2020-05-11	09:00+0900/13:00+0900	Cloudy	Asia	KR	Republic of Korea	Janghang wetland, Goyang, Han River Estuary Weland Protected Area	Civilian Controlled Zone and the Demilitarized Zone included Janghang Ramsar site	37.644829	126.742447	WGS84	6000	Aves	Passeriformes	Motacillidae	Anthus hodgsoni (Richmond, 1907)	Olive-backed Pipit	2	Lee, W.S., Koo, T.H. and Park, J.Y. (2014). A Field Guide to The Birds of Korea. LG Evergreen Foundation (2nd edition).
HumanObservation	GOYANG-JANGHANG-157	EunJeong Kim | JiSeon Kim | EunJeong Lee | JungIn Sook	2020-05-11	09:00+0900/13:00+0900	Cloudy	Asia	KR	Republic of Korea	Janghang wetland, Goyang, Han River Estuary Weland Protected Area	Civilian Controlled Zone and the Demilitarized Zone included Janghang Ramsar site	37.644829	126.742447	WGS84	6000	Aves	Passeriformes	Fringillidae	Emberiza spodocephala (Pallas, 1776)	Black-faced Bunting	1	Lee, W.S., Koo, T.H. and Park, J.Y. (2014). A Field Guide to The Birds of Korea. LG Evergreen Foundation (2nd edition).
HumanObservation	GOYANG-JANGHANG-158	EunJeong Kim | YoonSeon Kim | JungIn Sook | DongUk Han	2020-05-18	09:00+0900/12:00+0900	Rain	Asia	KR	Republic of Korea	Janghang wetland, Goyang, Han River Estuary Weland Protected Area	Civilian Controlled Zone and the Demilitarized Zone included Janghang Ramsar site	37.644829	126.742447	WGS84	6000	Aves	Charadriformes	Scolopacidae	Actitis hypoleucos (Linnaeus, 1758)	Common Sandpiper	5	Lee, W.S., Koo, T.H. and Park, J.Y. (2014). A Field Guide to The Birds of Korea. LG Evergreen Foundation (2nd edition).
HumanObservation	GOYANG-JANGHANG-159	EunJeong Kim | YoonSeon Kim | JungIn Sook | DongUk Han	2020-05-18	09:00+0900/12:00+0900	Rain	Asia	KR	Republic of Korea	Janghang wetland, Goyang, Han River Estuary Weland Protected Area	Civilian Controlled Zone and the Demilitarized Zone included Janghang Ramsar site	37.644829	126.742447	WGS84	6000	Aves	Passeriformes	Sturnidae	Spodiopsar cineraceus (Temminck, 1835)	White-checked Starling	20	Lee, W.S., Koo, T.H. and Park, J.Y. (2014). A Field Guide to The Birds of Korea. LG Evergreen Foundation (2nd edition).
HumanObservation	GOYANG-JANGHANG-160	EunJeong Kim | YoonSeon Kim | JungIn Sook | DongUk Han	2020-05-18	09:00+0900/12:00+0900	Rain	Asia	KR	Republic of Korea	Janghang wetland, Goyang, Han River Estuary Weland Protected Area	Civilian Controlled Zone and the Demilitarized Zone included Janghang Ramsar site	37.644829	126.742447	WGS84	6000	Aves	Passeriformes	Motacillidae	Motacilla flava (Linnaeus, 1758)	Western Yellow Wagtail	2	Lee, W.S., Koo, T.H. and Park, J.Y. (2014). A Field Guide to The Birds of Korea. LG Evergreen Foundation (2nd edition).
HumanObservation	GOYANG-JANGHANG-161	EunJeong Kim | YoonSeon Kim | JungIn Sook | DongUk Han	2020-05-18	09:00+0900/12:00+0900	Rain	Asia	KR	Republic of Korea	Janghang wetland, Goyang, Han River Estuary Weland Protected Area	Civilian Controlled Zone and the Demilitarized Zone included Janghang Ramsar site	37.644829	126.742447	WGS84	6000	Aves	Passeriformes	Motacillidae	Motacilla cinerea (Tunstall, 1771)	Grey Wagtail	1	Lee, W.S., Koo, T.H. and Park, J.Y. (2014). A Field Guide to The Birds of Korea. LG Evergreen Foundation (2nd edition).
HumanObservation	GOYANG-JANGHANG-162	EunJeong Kim | JiSeon Kim | EunJeong Lee | JungIn Sook | DongUk Han	2020-05-25	09:00+0900/12:00+0900	Sunny	Asia	KR	Republic of Korea	Janghang wetland, Goyang, Han River Estuary Weland Protected Area	Civilian Controlled Zone and the Demilitarized Zone included Janghang Ramsar site	37.644829	126.742447	WGS84	6000	Aves	Galliformes	Phasianidae	Phasianus colchicus (Linnaeus, 1758)	Common Pheasant	4	Lee, W.S., Koo, T.H. and Park, J.Y. (2014). A Field Guide to The Birds of Korea. LG Evergreen Foundation (2nd edition).
HumanObservation	GOYANG-JANGHANG-163	EunJeong Kim | JiSeon Kim | EunJeong Lee | JungIn Sook | DongUk Han	2020-05-25	09:00+0900/12:00+0900	Sunny	Asia	KR	Republic of Korea	Janghang wetland, Goyang, Han River Estuary Weland Protected Area	Civilian Controlled Zone and the Demilitarized Zone included Janghang Ramsar site	37.644829	126.742447	WGS84	6000	Aves	Anseriformes	Anatidae	Anas poecilorhyncha (J.R.Forster, 1781)	Eastern Spot-billed Duck	12	Lee, W.S., Koo, T.H. and Park, J.Y. (2014). A Field Guide to The Birds of Korea. LG Evergreen Foundation (2nd edition).
HumanObservation	GOYANG-JANGHANG-164	EunJeong Kim | JiSeon Kim | EunJeong Lee | JungIn Sook | DongUk Han	2020-05-25	09:00+0900/12:00+0900	Sunny	Asia	KR	Republic of Korea	Janghang wetland, Goyang, Han River Estuary Weland Protected Area	Civilian Controlled Zone and the Demilitarized Zone included Janghang Ramsar site	37.644829	126.742447	WGS84	6000	Aves	Pelecaniformes	Ardeidae	Bubulcus ibis (Linnaeus, 1758)	Cattle Egret	8	Lee, W.S., Koo, T.H. and Park, J.Y. (2014). A Field Guide to The Birds of Korea. LG Evergreen Foundation (2nd edition).
HumanObservation	GOYANG-JANGHANG-165	EunJeong Kim | JiSeon Kim | EunJeong Lee | JungIn Sook | DongUk Han	2020-05-25	09:00+0900/12:00+0900	Sunny	Asia	KR	Republic of Korea	Janghang wetland, Goyang, Han River Estuary Weland Protected Area	Civilian Controlled Zone and the Demilitarized Zone included Janghang Ramsar site	37.644829	126.742447	WGS84	6000	Aves	Pelecaniformes	Ardeidae	Ardea cinerea (Linnaeus, 1758)	Gray Heron	10	Lee, W.S., Koo, T.H. and Park, J.Y. (2014). A Field Guide to The Birds of Korea. LG Evergreen Foundation (2nd edition).
HumanObservation	GOYANG-JANGHANG-166	EunJeong Kim | JiSeon Kim | EunJeong Lee | JungIn Sook | DongUk Han	2020-05-25	09:00+0900/12:00+0900	Sunny	Asia	KR	Republic of Korea	Janghang wetland, Goyang, Han River Estuary Weland Protected Area	Civilian Controlled Zone and the Demilitarized Zone included Janghang Ramsar site	37.644829	126.742447	WGS84	6000	Aves	Pelecaniformes	Ardeidae	Egretta intermedia (Wagler, 1829)	Intermediate Egret	5	Lee, W.S., Koo, T.H. and Park, J.Y. (2014). A Field Guide to The Birds of Korea. LG Evergreen Foundation (2nd edition).
HumanObservation	GOYANG-JANGHANG-167	EunJeong Kim | JiSeon Kim | EunJeong Lee | JungIn Sook | DongUk Han	2020-05-25	09:00+0900/12:00+0900	Sunny	Asia	KR	Republic of Korea	Janghang wetland, Goyang, Han River Estuary Weland Protected Area	Civilian Controlled Zone and the Demilitarized Zone included Janghang Ramsar site	37.644829	126.742447	WGS84	6000	Aves	Pelecaniformes	Ardeidae	Egretta garzetta (Linnaeus, 1766)	Little Egret	9	Lee, W.S., Koo, T.H. and Park, J.Y. (2014). A Field Guide to The Birds of Korea. LG Evergreen Foundation (2nd edition).
HumanObservation	GOYANG-JANGHANG-168	EunJeong Kim | JiSeon Kim | EunJeong Lee | JungIn Sook | DongUk Han	2020-05-25	09:00+0900/12:00+0900	Sunny	Asia	KR	Republic of Korea	Janghang wetland, Goyang, Han River Estuary Weland Protected Area	Civilian Controlled Zone and the Demilitarized Zone included Janghang Ramsar site	37.644829	126.742447	WGS84	6000	Aves	Pelecaniformes	Phalacrocoracidae	Phalacrocorax carbo (Linnaeus, 1758)	Great Cormorant	25	Lee, W.S., Koo, T.H. and Park, J.Y. (2014). A Field Guide to The Birds of Korea. LG Evergreen Foundation (2nd edition).
HumanObservation	GOYANG-JANGHANG-169	EunJeong Kim | JiSeon Kim | EunJeong Lee | JungIn Sook | DongUk Han	2020-05-25	09:00+0900/12:00+0900	Sunny	Asia	KR	Republic of Korea	Janghang wetland, Goyang, Han River Estuary Weland Protected Area	Civilian Controlled Zone and the Demilitarized Zone included Janghang Ramsar site	37.644829	126.742447	WGS84	6000	Aves	Columbiformes	Columbidae	Streptopelia orientalis (Latham, 1790)	Oriental Turtle Dove	12	Lee, W.S., Koo, T.H. and Park, J.Y. (2014). A Field Guide to The Birds of Korea. LG Evergreen Foundation (2nd edition).
HumanObservation	GOYANG-JANGHANG-170	EunJeong Kim | JiSeon Kim | EunJeong Lee | JungIn Sook | DongUk Han	2020-05-25	09:00+0900/12:00+0900	Sunny	Asia	KR	Republic of Korea	Janghang wetland, Goyang, Han River Estuary Weland Protected Area	Civilian Controlled Zone and the Demilitarized Zone included Janghang Ramsar site	37.644829	126.742447	WGS84	6000	Aves	Cuculiformes	Cuculidae	Cuculus canorus (Linnaeus, 1758)	Common Cuckoo	3	Lee, W.S., Koo, T.H. and Park, J.Y. (2014). A Field Guide to The Birds of Korea. LG Evergreen Foundation (2nd edition).
HumanObservation	GOYANG-JANGHANG-171	EunJeong Kim | JiSeon Kim | EunJeong Lee | JungIn Sook | DongUk Han	2020-05-25	09:00+0900/12:00+0900	Sunny	Asia	KR	Republic of Korea	Janghang wetland, Goyang, Han River Estuary Weland Protected Area	Civilian Controlled Zone and the Demilitarized Zone included Janghang Ramsar site	37.644829	126.742447	WGS84	6000	Aves	Apodiformes	Coraciidae	Eurystomus orientalis (Linnaeus, 1766)	Oriental Dollarbird	2	Lee, W.S., Koo, T.H. and Park, J.Y. (2014). A Field Guide to The Birds of Korea. LG Evergreen Foundation (2nd edition).
HumanObservation	GOYANG-JANGHANG-172	EunJeong Kim | JiSeon Kim | EunJeong Lee | JungIn Sook | DongUk Han	2020-05-25	09:00+0900/12:00+0900	Sunny	Asia	KR	Republic of Korea	Janghang wetland, Goyang, Han River Estuary Weland Protected Area	Civilian Controlled Zone and the Demilitarized Zone included Janghang Ramsar site	37.644829	126.742447	WGS84	6000	Aves	Piciformes	Picidae	Picus canus (J.F.Gmelin, 1788)	Grey-headed Woodpecker	1	Lee, W.S., Koo, T.H. and Park, J.Y. (2014). A Field Guide to The Birds of Korea. LG Evergreen Foundation (2nd edition).
HumanObservation	GOYANG-JANGHANG-173	EunJeong Kim | JiSeon Kim | EunJeong Lee | JungIn Sook | DongUk Han	2020-05-25	09:00+0900/12:00+0900	Sunny	Asia	KR	Republic of Korea	Janghang wetland, Goyang, Han River Estuary Weland Protected Area	Civilian Controlled Zone and the Demilitarized Zone included Janghang Ramsar site	37.644829	126.742447	WGS84	6000	Aves	Passeriformes	Acrocephalidae	Acrocephalus orientalis (Temminck & Schlegel, 1847)	Oriental Reed Warbler	12	Lee, W.S., Koo, T.H. and Park, J.Y. (2014). A Field Guide to The Birds of Korea. LG Evergreen Foundation (2nd edition).
HumanObservation	GOYANG-JANGHANG-174	EunJeong Kim | JiSeon Kim | EunJeong Lee | JungIn Sook | DongUk Han	2020-05-25	09:00+0900/12:00+0900	Sunny	Asia	KR	Republic of Korea	Janghang wetland, Goyang, Han River Estuary Weland Protected Area	Civilian Controlled Zone and the Demilitarized Zone included Janghang Ramsar site	37.644829	126.742447	WGS84	6000	Aves	Passeriformes	Laniidae	Lanius bucephalus (Temminck & Schlegel, 1845)	Bull-headed Shrike	1	Lee, W.S., Koo, T.H. and Park, J.Y. (2014). A Field Guide to The Birds of Korea. LG Evergreen Foundation (2nd edition).
HumanObservation	GOYANG-JANGHANG-175	EunJeong Kim | JiSeon Kim | EunJeong Lee | JungIn Sook | DongUk Han	2020-05-25	09:00+0900/12:00+0900	Sunny	Asia	KR	Republic of Korea	Janghang wetland, Goyang, Han River Estuary Weland Protected Area	Civilian Controlled Zone and the Demilitarized Zone included Janghang Ramsar site	37.644829	126.742447	WGS84	6000	Aves	Passeriformes	Oriolidae	Oriolus chinensis (Linnaeus, 1766)	Black-naped Oriole	1	Lee, W.S., Koo, T.H. and Park, J.Y. (2014). A Field Guide to The Birds of Korea. LG Evergreen Foundation (2nd edition).
HumanObservation	GOYANG-JANGHANG-176	EunJeong Kim | JiSeon Kim | EunJeong Lee | JungIn Sook | DongUk Han	2020-05-25	09:00+0900/12:00+0900	Sunny	Asia	KR	Republic of Korea	Janghang wetland, Goyang, Han River Estuary Weland Protected Area	Civilian Controlled Zone and the Demilitarized Zone included Janghang Ramsar site	37.644829	126.742447	WGS84	6000	Aves	Passeriformes	Corvidae	Corvus corone (Linnaeus, 1758)	Carrion Crow	2	Lee, W.S., Koo, T.H. and Park, J.Y. (2014). A Field Guide to The Birds of Korea. LG Evergreen Foundation (2nd edition).
HumanObservation	GOYANG-JANGHANG-177	EunJeong Kim | JiSeon Kim | EunJeong Lee | JungIn Sook | DongUk Han	2020-05-25	09:00+0900/12:00+0900	Sunny	Asia	KR	Republic of Korea	Janghang wetland, Goyang, Han River Estuary Weland Protected Area	Civilian Controlled Zone and the Demilitarized Zone included Janghang Ramsar site	37.644829	126.742447	WGS84	6000	Aves	Passeriformes	Corvidae	Corvus macrorhynchos (Wagler, 1827)	Large-billed Crow	1	Lee, W.S., Koo, T.H. and Park, J.Y. (2014). A Field Guide to The Birds of Korea. LG Evergreen Foundation (2nd edition).
HumanObservation	GOYANG-JANGHANG-178	EunJeong Kim | JiSeon Kim | EunJeong Lee | JungIn Sook | DongUk Han	2020-05-25	09:00+0900/12:00+0900	Sunny	Asia	KR	Republic of Korea	Janghang wetland, Goyang, Han River Estuary Weland Protected Area	Civilian Controlled Zone and the Demilitarized Zone included Janghang Ramsar site	37.644829	126.742447	WGS84	6000	Aves	Passeriformes	Corvidae	Pica pica (Linnaeus, 1758)	Oriental Magpie	2	Lee, W.S., Koo, T.H. and Park, J.Y. (2014). A Field Guide to The Birds of Korea. LG Evergreen Foundation (2nd edition).
HumanObservation	GOYANG-JANGHANG-179	EunJeong Kim | JiSeon Kim | EunJeong Lee | JungIn Sook | DongUk Han	2020-05-25	09:00+0900/12:00+0900	Sunny	Asia	KR	Republic of Korea	Janghang wetland, Goyang, Han River Estuary Weland Protected Area	Civilian Controlled Zone and the Demilitarized Zone included Janghang Ramsar site	37.644829	126.742447	WGS84	6000	Aves	Passeriformes	Paridae	Parus major (Linnaeus, 1758)	Northern Great Tit	6	Lee, W.S., Koo, T.H. and Park, J.Y. (2014). A Field Guide to The Birds of Korea. LG Evergreen Foundation (2nd edition).
HumanObservation	GOYANG-JANGHANG-180	EunJeong Kim | JiSeon Kim | EunJeong Lee | JungIn Sook | DongUk Han	2020-05-25	09:00+0900/12:00+0900	Sunny	Asia	KR	Republic of Korea	Janghang wetland, Goyang, Han River Estuary Weland Protected Area	Civilian Controlled Zone and the Demilitarized Zone included Janghang Ramsar site	37.644829	126.742447	WGS84	6000	Aves	Passeriformes	Sylviidae	Sinosuthora webbiana (Gould, 1852)	Vinous-throated Parrotbill	13	Lee, W.S., Koo, T.H. and Park, J.Y. (2014). A Field Guide to The Birds of Korea. LG Evergreen Foundation (2nd edition).
HumanObservation	GOYANG-JANGHANG-181	EunJeong Kim | JiSeon Kim | EunJeong Lee | JungIn Sook | DongUk Han	2020-05-25	09:00+0900/12:00+0900	Sunny	Asia	KR	Republic of Korea	Janghang wetland, Goyang, Han River Estuary Weland Protected Area	Civilian Controlled Zone and the Demilitarized Zone included Janghang Ramsar site	37.644829	126.742447	WGS84	6000	Aves	Passeriformes	Hirundinidae	Hirundo rustica (Linnaeus, 1758)	Barn Swallow	4	Lee, W.S., Koo, T.H. and Park, J.Y. (2014). A Field Guide to The Birds of Korea. LG Evergreen Foundation (2nd edition).
HumanObservation	GOYANG-JANGHANG-182	EunJeong Kim | JiSeon Kim | EunJeong Lee | JungIn Sook | DongUk Han	2020-05-25	09:00+0900/12:00+0900	Sunny	Asia	KR	Republic of Korea	Janghang wetland, Goyang, Han River Estuary Weland Protected Area	Civilian Controlled Zone and the Demilitarized Zone included Janghang Ramsar site	37.644829	126.742447	WGS84	6000	Aves	Passeriformes	Turdidae	Turdus hortulorum (P.L.Sclater, 1863)	Grey-backed Thrush	1	Lee, W.S., Koo, T.H. and Park, J.Y. (2014). A Field Guide to The Birds of Korea. LG Evergreen Foundation (2nd edition).
HumanObservation	GOYANG-JANGHANG-183	EunJeong Kim | JiSeon Kim | EunJeong Lee | JungIn Sook | DongUk Han	2020-05-25	09:00+0900/12:00+0900	Sunny	Asia	KR	Republic of Korea	Janghang wetland, Goyang, Han River Estuary Weland Protected Area	Civilian Controlled Zone and the Demilitarized Zone included Janghang Ramsar site	37.644829	126.742447	WGS84	6000	Aves	Passeriformes	Passeridae	Passer montanus (Linnaeus, 1758)	Eurasian Tree Sparrow	36	Lee, W.S., Koo, T.H. and Park, J.Y. (2014). A Field Guide to The Birds of Korea. LG Evergreen Foundation (2nd edition).
HumanObservation	GOYANG-JANGHANG-184	EunJeong Kim | JiSeon Kim | EunJeong Lee | JungIn Sook | DongUk Han	2020-06-02	09:00+0900/12:00+0900	Rain	Asia	KR	Republic of Korea	Janghang wetland, Goyang, Han River Estuary Weland Protected Area	Civilian Controlled Zone and the Demilitarized Zone included Janghang Ramsar site	37.644829	126.742447	WGS84	6000	Aves	Anseriformes	Anatidae	Anas poecilorhyncha (J.R.Forster, 1781)	Eastern Spot-billed Duck	12	Lee, W.S., Koo, T.H. and Park, J.Y. (2014). A Field Guide to The Birds of Korea. LG Evergreen Foundation (2nd edition).
HumanObservation	GOYANG-JANGHANG-185	EunJeong Kim | JiSeon Kim | EunJeong Lee | JungIn Sook | DongUk Han	2020-06-02	09:00+0900/12:00+0900	Rain	Asia	KR	Republic of Korea	Janghang wetland, Goyang, Han River Estuary Weland Protected Area	Civilian Controlled Zone and the Demilitarized Zone included Janghang Ramsar site	37.644829	126.742447	WGS84	6000	Aves	Pelecaniformes	Ardeidae	Nycticorax nycticorax (Linnaeus, 1758)	Black-crowned Night Heron	1	Lee, W.S., Koo, T.H. and Park, J.Y. (2014). A Field Guide to The Birds of Korea. LG Evergreen Foundation (2nd edition).
HumanObservation	GOYANG-JANGHANG-186	EunJeong Kim | JiSeon Kim | EunJeong Lee | JungIn Sook | DongUk Han	2020-06-02	09:00+0900/12:00+0900	Rain	Asia	KR	Republic of Korea	Janghang wetland, Goyang, Han River Estuary Weland Protected Area	Civilian Controlled Zone and the Demilitarized Zone included Janghang Ramsar site	37.644829	126.742447	WGS84	6000	Aves	Pelecaniformes	Ardeidae	Bubulcus ibis (Linnaeus, 1758)	Cattle Egret	3	Lee, W.S., Koo, T.H. and Park, J.Y. (2014). A Field Guide to The Birds of Korea. LG Evergreen Foundation (2nd edition).
HumanObservation	GOYANG-JANGHANG-187	EunJeong Kim | JiSeon Kim | EunJeong Lee | JungIn Sook | DongUk Han	2020-06-02	09:00+0900/12:00+0900	Rain	Asia	KR	Republic of Korea	Janghang wetland, Goyang, Han River Estuary Weland Protected Area	Civilian Controlled Zone and the Demilitarized Zone included Janghang Ramsar site	37.644829	126.742447	WGS84	6000	Aves	Pelecaniformes	Ardeidae	Ardea cinerea (Linnaeus, 1758)	Gray Heron	3	Lee, W.S., Koo, T.H. and Park, J.Y. (2014). A Field Guide to The Birds of Korea. LG Evergreen Foundation (2nd edition).
HumanObservation	GOYANG-JANGHANG-188	EunJeong Kim | JiSeon Kim | EunJeong Lee | JungIn Sook | DongUk Han	2020-06-02	09:00+0900/12:00+0900	Rain	Asia	KR	Republic of Korea	Janghang wetland, Goyang, Han River Estuary Weland Protected Area	Civilian Controlled Zone and the Demilitarized Zone included Janghang Ramsar site	37.644829	126.742447	WGS84	6000	Aves	Pelecaniformes	Ardeidae	Ardea alba (Linnaeus, 1758)	Great Egret	5	Lee, W.S., Koo, T.H. and Park, J.Y. (2014). A Field Guide to The Birds of Korea. LG Evergreen Foundation (2nd edition).
HumanObservation	GOYANG-JANGHANG-189	EunJeong Kim | JiSeon Kim | EunJeong Lee | JungIn Sook | DongUk Han	2020-06-02	09:00+0900/12:00+0900	Rain	Asia	KR	Republic of Korea	Janghang wetland, Goyang, Han River Estuary Weland Protected Area	Civilian Controlled Zone and the Demilitarized Zone included Janghang Ramsar site	37.644829	126.742447	WGS84	6000	Aves	Pelecaniformes	Ardeidae	Egretta intermedia (Wagler, 1829)	Intermediate Egret	10	Lee, W.S., Koo, T.H. and Park, J.Y. (2014). A Field Guide to The Birds of Korea. LG Evergreen Foundation (2nd edition).
HumanObservation	GOYANG-JANGHANG-190	EunJeong Kim | JiSeon Kim | EunJeong Lee | JungIn Sook | DongUk Han	2020-06-02	09:00+0900/12:00+0900	Rain	Asia	KR	Republic of Korea	Janghang wetland, Goyang, Han River Estuary Weland Protected Area	Civilian Controlled Zone and the Demilitarized Zone included Janghang Ramsar site	37.644829	126.742447	WGS84	6000	Aves	Pelecaniformes	Ardeidae	Egretta garzetta (Linnaeus, 1766)	Little Egret	5	Lee, W.S., Koo, T.H. and Park, J.Y. (2014). A Field Guide to The Birds of Korea. LG Evergreen Foundation (2nd edition).
HumanObservation	GOYANG-JANGHANG-191	EunJeong Kim | JiSeon Kim | EunJeong Lee | JungIn Sook | DongUk Han	2020-06-02	09:00+0900/12:00+0900	Rain	Asia	KR	Republic of Korea	Janghang wetland, Goyang, Han River Estuary Weland Protected Area	Civilian Controlled Zone and the Demilitarized Zone included Janghang Ramsar site	37.644829	126.742447	WGS84	6000	Aves	Falconiformes	Falconidae	Falco tinnunculus (Linnaeus, 1758)	Common Kestrel	2	Lee, W.S., Koo, T.H. and Park, J.Y. (2014). A Field Guide to The Birds of Korea. LG Evergreen Foundation (2nd edition).
HumanObservation	GOYANG-JANGHANG-192	EunJeong Kim | JiSeon Kim | EunJeong Lee | JungIn Sook | DongUk Han	2020-06-02	09:00+0900/12:00+0900	Rain	Asia	KR	Republic of Korea	Janghang wetland, Goyang, Han River Estuary Weland Protected Area	Civilian Controlled Zone and the Demilitarized Zone included Janghang Ramsar site	37.644829	126.742447	WGS84	6000	Aves	Cuculiformes	Cuculidae	Cuculus canorus (Linnaeus, 1758)	Common Cuckoo	1	Lee, W.S., Koo, T.H. and Park, J.Y. (2014). A Field Guide to The Birds of Korea. LG Evergreen Foundation (2nd edition).
HumanObservation	GOYANG-JANGHANG-193	EunJeong Kim | JiSeon Kim | EunJeong Lee | JungIn Sook | DongUk Han	2020-06-02	09:00+0900/12:00+0900	Rain	Asia	KR	Republic of Korea	Janghang wetland, Goyang, Han River Estuary Weland Protected Area	Civilian Controlled Zone and the Demilitarized Zone included Janghang Ramsar site	37.644829	126.742447	WGS84	6000	Aves	Apodiformes	Alcedinidae	Alcedo atthis (Linnaeus, 1758)	Common Kingfisher	1	Lee, W.S., Koo, T.H. and Park, J.Y. (2014). A Field Guide to The Birds of Korea. LG Evergreen Foundation (2nd edition).
HumanObservation	GOYANG-JANGHANG-194	EunJeong Kim | JiSeon Kim | EunJeong Lee | JungIn Sook | DongUk Han	2020-06-02	09:00+0900/12:00+0900	Rain	Asia	KR	Republic of Korea	Janghang wetland, Goyang, Han River Estuary Weland Protected Area	Civilian Controlled Zone and the Demilitarized Zone included Janghang Ramsar site	37.644829	126.742447	WGS84	6000	Aves	Passeriformes	Corvidae	Corvus macrorhynchos (Wagler, 1827)	Large-billed Crow	1	Lee, W.S., Koo, T.H. and Park, J.Y. (2014). A Field Guide to The Birds of Korea. LG Evergreen Foundation (2nd edition).
HumanObservation	GOYANG-JANGHANG-195	EunJeong Kim | JiSeon Kim | EunJeong Lee | JungIn Sook | DongUk Han	2020-06-02	09:00+0900/12:00+0900	Rain	Asia	KR	Republic of Korea	Janghang wetland, Goyang, Han River Estuary Weland Protected Area	Civilian Controlled Zone and the Demilitarized Zone included Janghang Ramsar site	37.644829	126.742447	WGS84	6000	Aves	Passeriformes	Corvidae	Pica pica (Linnaeus, 1758)	Oriental Magpie	8	Lee, W.S., Koo, T.H. and Park, J.Y. (2014). A Field Guide to The Birds of Korea. LG Evergreen Foundation (2nd edition).
HumanObservation	GOYANG-JANGHANG-196	EunJeong Kim | JiSeon Kim | EunJeong Lee | JungIn Sook | DongUk Han	2020-06-02	09:00+0900/12:00+0900	Rain	Asia	KR	Republic of Korea	Janghang wetland, Goyang, Han River Estuary Weland Protected Area	Civilian Controlled Zone and the Demilitarized Zone included Janghang Ramsar site	37.644829	126.742447	WGS84	6000	Aves	Passeriformes	Hirundinidae	Hirundo rustica (Linnaeus, 1758)	Barn Swallow	8	Lee, W.S., Koo, T.H. and Park, J.Y. (2014). A Field Guide to The Birds of Korea. LG Evergreen Foundation (2nd edition).
HumanObservation	GOYANG-JANGHANG-197	EunJeong Kim | JiSeon Kim | EunJeong Lee | JungIn Sook | DongUk Han	2020-06-08	09:00+0900/12:00+0900	Sunny	Asia	KR	Republic of Korea	Janghang wetland, Goyang, Han River Estuary Weland Protected Area	Civilian Controlled Zone and the Demilitarized Zone included Janghang Ramsar site	37.644829	126.742447	WGS84	6000	Aves	Galliformes	Phasianidae	Phasianus colchicus (Linnaeus, 1758)	Common Pheasant	1	Lee, W.S., Koo, T.H. and Park, J.Y. (2014). A Field Guide to The Birds of Korea. LG Evergreen Foundation (2nd edition).
HumanObservation	GOYANG-JANGHANG-198	EunJeong Kim | JiSeon Kim | EunJeong Lee | JungIn Sook | DongUk Han	2020-06-08	09:00+0900/12:00+0900	Sunny	Asia	KR	Republic of Korea	Janghang wetland, Goyang, Han River Estuary Weland Protected Area	Civilian Controlled Zone and the Demilitarized Zone included Janghang Ramsar site	37.644829	126.742447	WGS84	6000	Aves	Anseriformes	Anatidae	Anas platyrhynchos (Linnaeus, 1758)	Mallard	2	Lee, W.S., Koo, T.H. and Park, J.Y. (2014). A Field Guide to The Birds of Korea. LG Evergreen Foundation (2nd edition).
HumanObservation	GOYANG-JANGHANG-199	EunJeong Kim | JiSeon Kim | EunJeong Lee | JungIn Sook | DongUk Han	2020-06-08	09:00+0900/12:00+0900	Sunny	Asia	KR	Republic of Korea	Janghang wetland, Goyang, Han River Estuary Weland Protected Area	Civilian Controlled Zone and the Demilitarized Zone included Janghang Ramsar site	37.644829	126.742447	WGS84	6000	Aves	Anseriformes	Anatidae	Anas poecilorhyncha (J.R.Forster, 1781)	Eastern Spot-billed Duck	18	Lee, W.S., Koo, T.H. and Park, J.Y. (2014). A Field Guide to The Birds of Korea. LG Evergreen Foundation (2nd edition).
HumanObservation	GOYANG-JANGHANG-200	EunJeong Kim | JiSeon Kim | EunJeong Lee | JungIn Sook | DongUk Han	2020-06-08	09:00+0900/12:00+0900	Sunny	Asia	KR	Republic of Korea	Janghang wetland, Goyang, Han River Estuary Weland Protected Area	Civilian Controlled Zone and the Demilitarized Zone included Janghang Ramsar site	37.644829	126.742447	WGS84	6000	Aves	Pelecaniformes	Ardeidae	Bubulcus ibis (Linnaeus, 1758)	Cattle Egret	4	Lee, W.S., Koo, T.H. and Park, J.Y. (2014). A Field Guide to The Birds of Korea. LG Evergreen Foundation (2nd edition).
HumanObservation	GOYANG-JANGHANG-201	EunJeong Kim | JiSeon Kim | EunJeong Lee | JungIn Sook | DongUk Han	2020-06-08	09:00+0900/12:00+0900	Sunny	Asia	KR	Republic of Korea	Janghang wetland, Goyang, Han River Estuary Weland Protected Area	Civilian Controlled Zone and the Demilitarized Zone included Janghang Ramsar site	37.644829	126.742447	WGS84	6000	Aves	Pelecaniformes	Ardeidae	Ardea cinerea (Linnaeus, 1758)	Gray Heron	7	Lee, W.S., Koo, T.H. and Park, J.Y. (2014). A Field Guide to The Birds of Korea. LG Evergreen Foundation (2nd edition).
HumanObservation	GOYANG-JANGHANG-202	EunJeong Kim | JiSeon Kim | EunJeong Lee | JungIn Sook | DongUk Han	2020-06-08	09:00+0900/12:00+0900	Sunny	Asia	KR	Republic of Korea	Janghang wetland, Goyang, Han River Estuary Weland Protected Area	Civilian Controlled Zone and the Demilitarized Zone included Janghang Ramsar site	37.644829	126.742447	WGS84	6000	Aves	Pelecaniformes	Ardeidae	Ardea alba (Linnaeus, 1758)	Great Egret	7	Lee, W.S., Koo, T.H. and Park, J.Y. (2014). A Field Guide to The Birds of Korea. LG Evergreen Foundation (2nd edition).
HumanObservation	GOYANG-JANGHANG-203	EunJeong Kim | JiSeon Kim | EunJeong Lee | JungIn Sook | DongUk Han	2020-06-08	09:00+0900/12:00+0900	Sunny	Asia	KR	Republic of Korea	Janghang wetland, Goyang, Han River Estuary Weland Protected Area	Civilian Controlled Zone and the Demilitarized Zone included Janghang Ramsar site	37.644829	126.742447	WGS84	6000	Aves	Pelecaniformes	Ardeidae	Egretta intermedia (Wagler, 1829)	Intermediate Egret	7	Lee, W.S., Koo, T.H. and Park, J.Y. (2014). A Field Guide to The Birds of Korea. LG Evergreen Foundation (2nd edition).
HumanObservation	GOYANG-JANGHANG-204	EunJeong Kim | JiSeon Kim | EunJeong Lee | JungIn Sook | DongUk Han	2020-06-08	09:00+0900/12:00+0900	Sunny	Asia	KR	Republic of Korea	Janghang wetland, Goyang, Han River Estuary Weland Protected Area	Civilian Controlled Zone and the Demilitarized Zone included Janghang Ramsar site	37.644829	126.742447	WGS84	6000	Aves	Pelecaniformes	Ardeidae	Egretta garzetta (Linnaeus, 1766)	Little Egret	2	Lee, W.S., Koo, T.H. and Park, J.Y. (2014). A Field Guide to The Birds of Korea. LG Evergreen Foundation (2nd edition).
HumanObservation	GOYANG-JANGHANG-205	EunJeong Kim | JiSeon Kim | EunJeong Lee | JungIn Sook | DongUk Han	2020-06-08	09:00+0900/12:00+0900	Sunny	Asia	KR	Republic of Korea	Janghang wetland, Goyang, Han River Estuary Weland Protected Area	Civilian Controlled Zone and the Demilitarized Zone included Janghang Ramsar site	37.644829	126.742447	WGS84	6000	Aves	Pelecaniformes	Phalacrocoracidae	Phalacrocorax carbo (Linnaeus, 1758)	Great Cormorant	8	Lee, W.S., Koo, T.H. and Park, J.Y. (2014). A Field Guide to The Birds of Korea. LG Evergreen Foundation (2nd edition).
HumanObservation	GOYANG-JANGHANG-206	EunJeong Kim | JiSeon Kim | EunJeong Lee | JungIn Sook | DongUk Han	2020-06-08	09:00+0900/12:00+0900	Sunny	Asia	KR	Republic of Korea	Janghang wetland, Goyang, Han River Estuary Weland Protected Area	Civilian Controlled Zone and the Demilitarized Zone included Janghang Ramsar site	37.644829	126.742447	WGS84	6000	Aves	Falconiformes	Falconidae	Falco tinnunculus (Linnaeus, 1758)	Common Kestrel	3	Lee, W.S., Koo, T.H. and Park, J.Y. (2014). A Field Guide to The Birds of Korea. LG Evergreen Foundation (2nd edition).
HumanObservation	GOYANG-JANGHANG-207	EunJeong Kim | JiSeon Kim | EunJeong Lee | JungIn Sook | DongUk Han	2020-06-08	09:00+0900/12:00+0900	Sunny	Asia	KR	Republic of Korea	Janghang wetland, Goyang, Han River Estuary Weland Protected Area	Civilian Controlled Zone and the Demilitarized Zone included Janghang Ramsar site	37.644829	126.742447	WGS84	6000	Aves	Columbiformes	Columbidae	Streptopelia orientalis (Latham, 1790)	Oriental Turtle Dove	2	Lee, W.S., Koo, T.H. and Park, J.Y. (2014). A Field Guide to The Birds of Korea. LG Evergreen Foundation (2nd edition).
HumanObservation	GOYANG-JANGHANG-208	EunJeong Kim | JiSeon Kim | EunJeong Lee | JungIn Sook | DongUk Han	2020-06-08	09:00+0900/12:00+0900	Sunny	Asia	KR	Republic of Korea	Janghang wetland, Goyang, Han River Estuary Weland Protected Area	Civilian Controlled Zone and the Demilitarized Zone included Janghang Ramsar site	37.644829	126.742447	WGS84	6000	Aves	Cuculiformes	Cuculidae	Cuculus canorus (Linnaeus, 1758)	Common Cuckoo	1	Lee, W.S., Koo, T.H. and Park, J.Y. (2014). A Field Guide to The Birds of Korea. LG Evergreen Foundation (2nd edition).
HumanObservation	GOYANG-JANGHANG-209	EunJeong Kim | JiSeon Kim | EunJeong Lee | JungIn Sook | DongUk Han	2020-06-08	09:00+0900/12:00+0900	Sunny	Asia	KR	Republic of Korea	Janghang wetland, Goyang, Han River Estuary Weland Protected Area	Civilian Controlled Zone and the Demilitarized Zone included Janghang Ramsar site	37.644829	126.742447	WGS84	6000	Aves	Passeriformes	Acrocephalidae	Acrocephalus orientalis (Temminck & Schlegel, 1847)	Oriental Reed Warbler	1	Lee, W.S., Koo, T.H. and Park, J.Y. (2014). A Field Guide to The Birds of Korea. LG Evergreen Foundation (2nd edition).
HumanObservation	GOYANG-JANGHANG-210	EunJeong Kim | JiSeon Kim | EunJeong Lee | JungIn Sook | DongUk Han	2020-06-08	09:00+0900/12:00+0900	Sunny	Asia	KR	Republic of Korea	Janghang wetland, Goyang, Han River Estuary Weland Protected Area	Civilian Controlled Zone and the Demilitarized Zone included Janghang Ramsar site	37.644829	126.742447	WGS84	6000	Aves	Passeriformes	Oriolidae	Oriolus chinensis (Linnaeus, 1766)	Black-naped Oriole	1	Lee, W.S., Koo, T.H. and Park, J.Y. (2014). A Field Guide to The Birds of Korea. LG Evergreen Foundation (2nd edition).
HumanObservation	GOYANG-JANGHANG-211	EunJeong Kim | JiSeon Kim | EunJeong Lee | JungIn Sook | DongUk Han	2020-06-08	09:00+0900/12:00+0900	Sunny	Asia	KR	Republic of Korea	Janghang wetland, Goyang, Han River Estuary Weland Protected Area	Civilian Controlled Zone and the Demilitarized Zone included Janghang Ramsar site	37.644829	126.742447	WGS84	6000	Aves	Passeriformes	Corvidae	Corvus macrorhynchos (Wagler, 1827)	Large-billed Crow	1	Lee, W.S., Koo, T.H. and Park, J.Y. (2014). A Field Guide to The Birds of Korea. LG Evergreen Foundation (2nd edition).
HumanObservation	GOYANG-JANGHANG-212	EunJeong Kim | JiSeon Kim | EunJeong Lee | JungIn Sook | DongUk Han	2020-06-08	09:00+0900/12:00+0900	Sunny	Asia	KR	Republic of Korea	Janghang wetland, Goyang, Han River Estuary Weland Protected Area	Civilian Controlled Zone and the Demilitarized Zone included Janghang Ramsar site	37.644829	126.742447	WGS84	6000	Aves	Passeriformes	Corvidae	Pica pica (Linnaeus, 1758)	Oriental Magpie	3	Lee, W.S., Koo, T.H. and Park, J.Y. (2014). A Field Guide to The Birds of Korea. LG Evergreen Foundation (2nd edition).
HumanObservation	GOYANG-JANGHANG-213	EunJeong Kim | JiSeon Kim | EunJeong Lee | JungIn Sook | DongUk Han	2020-06-08	09:00+0900/12:00+0900	Sunny	Asia	KR	Republic of Korea	Janghang wetland, Goyang, Han River Estuary Weland Protected Area	Civilian Controlled Zone and the Demilitarized Zone included Janghang Ramsar site	37.644829	126.742447	WGS84	6000	Aves	Passeriformes	Hirundinidae	Hirundo rustica (Linnaeus, 1758)	Barn Swallow	1	Lee, W.S., Koo, T.H. and Park, J.Y. (2014). A Field Guide to The Birds of Korea. LG Evergreen Foundation (2nd edition).
HumanObservation	GOYANG-JANGHANG-214	EunJeong Kim | JiSeon Kim | EunJeong Lee | JungIn Sook | DongUk Han	2020-06-08	09:00+0900/12:00+0900	Sunny	Asia	KR	Republic of Korea	Janghang wetland, Goyang, Han River Estuary Weland Protected Area	Civilian Controlled Zone and the Demilitarized Zone included Janghang Ramsar site	37.644829	126.742447	WGS84	6000	Aves	Passeriformes	Sturnidae	Spodiopsar cineraceus (Temminck, 1835)	White-checked Starling	4	Lee, W.S., Koo, T.H. and Park, J.Y. (2014). A Field Guide to The Birds of Korea. LG Evergreen Foundation (2nd edition).
HumanObservation	GOYANG-JANGHANG-215	EunJeong Kim | JiSeon Kim | EunJeong Lee | JungIn Sook | DongUk Han	2020-06-08	09:00+0900/12:00+0900	Sunny	Asia	KR	Republic of Korea	Janghang wetland, Goyang, Han River Estuary Weland Protected Area	Civilian Controlled Zone and the Demilitarized Zone included Janghang Ramsar site	37.644829	126.742447	WGS84	6000	Aves	Passeriformes	Motacillidae	Motacilla alba (Linnaeus, 1758)	White Wagtail	1	Lee, W.S., Koo, T.H. and Park, J.Y. (2014). A Field Guide to The Birds of Korea. LG Evergreen Foundation (2nd edition).
HumanObservation	GOYANG-JANGHANG-216	EunJeong Kim | JiSeon Kim | EunJeong Lee | JungIn Sook | DongUk Han	2020-06-22	09:00+0900/12:00+0900	Sunny	Asia	KR	Republic of Korea	Janghang wetland, Goyang, Han River Estuary Weland Protected Area	Civilian Controlled Zone and the Demilitarized Zone included Janghang Ramsar site	37.644829	126.742447	WGS84	6000	Aves	Galliformes	Phasianidae	Phasianus colchicus (Linnaeus, 1758)	Common Pheasant	1	Lee, W.S., Koo, T.H. and Park, J.Y. (2014). A Field Guide to The Birds of Korea. LG Evergreen Foundation (2nd edition).
HumanObservation	GOYANG-JANGHANG-217	EunJeong Kim | JiSeon Kim | EunJeong Lee | JungIn Sook | DongUk Han	2020-06-22	09:00+0900/12:00+0900	Sunny	Asia	KR	Republic of Korea	Janghang wetland, Goyang, Han River Estuary Weland Protected Area	Civilian Controlled Zone and the Demilitarized Zone included Janghang Ramsar site	37.644829	126.742447	WGS84	6000	Aves	Anseriformes	Anatidae	Anas poecilorhyncha (J.R.Forster, 1781)	Eastern Spot-billed Duck	54	Lee, W.S., Koo, T.H. and Park, J.Y. (2014). A Field Guide to The Birds of Korea. LG Evergreen Foundation (2nd edition).
HumanObservation	GOYANG-JANGHANG-218	EunJeong Kim | JiSeon Kim | EunJeong Lee | JungIn Sook | DongUk Han	2020-06-22	09:00+0900/12:00+0900	Sunny	Asia	KR	Republic of Korea	Janghang wetland, Goyang, Han River Estuary Weland Protected Area	Civilian Controlled Zone and the Demilitarized Zone included Janghang Ramsar site	37.644829	126.742447	WGS84	6000	Aves	Pelecaniformes	Threskiornithidae	Platalea minor (Temminck & Schlegel, 1849)	Black-faced Spoonbill	8	Lee, W.S., Koo, T.H. and Park, J.Y. (2014). A Field Guide to The Birds of Korea. LG Evergreen Foundation (2nd edition).
HumanObservation	GOYANG-JANGHANG-219	EunJeong Kim | JiSeon Kim | EunJeong Lee | JungIn Sook | DongUk Han	2020-06-22	09:00+0900/12:00+0900	Sunny	Asia	KR	Republic of Korea	Janghang wetland, Goyang, Han River Estuary Weland Protected Area	Civilian Controlled Zone and the Demilitarized Zone included Janghang Ramsar site	37.644829	126.742447	WGS84	6000	Aves	Pelecaniformes	Ardeidae	Bubulcus ibis (Linnaeus, 1758)	Cattle Egret	15	Lee, W.S., Koo, T.H. and Park, J.Y. (2014). A Field Guide to The Birds of Korea. LG Evergreen Foundation (2nd edition).
HumanObservation	GOYANG-JANGHANG-220	EunJeong Kim | JiSeon Kim | EunJeong Lee | JungIn Sook | DongUk Han	2020-06-22	09:00+0900/12:00+0900	Sunny	Asia	KR	Republic of Korea	Janghang wetland, Goyang, Han River Estuary Weland Protected Area	Civilian Controlled Zone and the Demilitarized Zone included Janghang Ramsar site	37.644829	126.742447	WGS84	6000	Aves	Pelecaniformes	Ardeidae	Ardea cinerea (Linnaeus, 1758)	Gray Heron	31	Lee, W.S., Koo, T.H. and Park, J.Y. (2014). A Field Guide to The Birds of Korea. LG Evergreen Foundation (2nd edition).
HumanObservation	GOYANG-JANGHANG-221	EunJeong Kim | JiSeon Kim | EunJeong Lee | JungIn Sook | DongUk Han	2020-06-22	09:00+0900/12:00+0900	Sunny	Asia	KR	Republic of Korea	Janghang wetland, Goyang, Han River Estuary Weland Protected Area	Civilian Controlled Zone and the Demilitarized Zone included Janghang Ramsar site	37.644829	126.742447	WGS84	6000	Aves	Pelecaniformes	Ardeidae	Ardea alba (Linnaeus, 1758)	Great Egret	27	Lee, W.S., Koo, T.H. and Park, J.Y. (2014). A Field Guide to The Birds of Korea. LG Evergreen Foundation (2nd edition).
HumanObservation	GOYANG-JANGHANG-222	EunJeong Kim | JiSeon Kim | EunJeong Lee | JungIn Sook | DongUk Han	2020-06-22	09:00+0900/12:00+0900	Sunny	Asia	KR	Republic of Korea	Janghang wetland, Goyang, Han River Estuary Weland Protected Area	Civilian Controlled Zone and the Demilitarized Zone included Janghang Ramsar site	37.644829	126.742447	WGS84	6000	Aves	Pelecaniformes	Ardeidae	Egretta intermedia (Wagler, 1829)	Intermediate Egret	30	Lee, W.S., Koo, T.H. and Park, J.Y. (2014). A Field Guide to The Birds of Korea. LG Evergreen Foundation (2nd edition).
HumanObservation	GOYANG-JANGHANG-223	EunJeong Kim | JiSeon Kim | EunJeong Lee | JungIn Sook | DongUk Han	2020-06-22	09:00+0900/12:00+0900	Sunny	Asia	KR	Republic of Korea	Janghang wetland, Goyang, Han River Estuary Weland Protected Area	Civilian Controlled Zone and the Demilitarized Zone included Janghang Ramsar site	37.644829	126.742447	WGS84	6000	Aves	Pelecaniformes	Ardeidae	Egretta garzetta (Linnaeus, 1766)	Little Egret	8	Lee, W.S., Koo, T.H. and Park, J.Y. (2014). A Field Guide to The Birds of Korea. LG Evergreen Foundation (2nd edition).
HumanObservation	GOYANG-JANGHANG-224	EunJeong Kim | JiSeon Kim | EunJeong Lee | JungIn Sook | DongUk Han	2020-06-22	09:00+0900/12:00+0900	Sunny	Asia	KR	Republic of Korea	Janghang wetland, Goyang, Han River Estuary Weland Protected Area	Civilian Controlled Zone and the Demilitarized Zone included Janghang Ramsar site	37.644829	126.742447	WGS84	6000	Aves	Pelecaniformes	Phalacrocoracidae	Phalacrocorax carbo (Linnaeus, 1758)	Great Cormorant	249	Lee, W.S., Koo, T.H. and Park, J.Y. (2014). A Field Guide to The Birds of Korea. LG Evergreen Foundation (2nd edition).
HumanObservation	GOYANG-JANGHANG-225	EunJeong Kim | JiSeon Kim | EunJeong Lee | JungIn Sook | DongUk Han	2020-06-22	09:00+0900/12:00+0900	Sunny	Asia	KR	Republic of Korea	Janghang wetland, Goyang, Han River Estuary Weland Protected Area	Civilian Controlled Zone and the Demilitarized Zone included Janghang Ramsar site	37.644829	126.742447	WGS84	6000	Aves	Falconiformes	Falconidae	Falco tinnunculus (Linnaeus, 1758)	Common Kestrel	1	Lee, W.S., Koo, T.H. and Park, J.Y. (2014). A Field Guide to The Birds of Korea. LG Evergreen Foundation (2nd edition).
HumanObservation	GOYANG-JANGHANG-226	EunJeong Kim | JiSeon Kim | EunJeong Lee | JungIn Sook | DongUk Han	2020-06-22	09:00+0900/12:00+0900	Sunny	Asia	KR	Republic of Korea	Janghang wetland, Goyang, Han River Estuary Weland Protected Area	Civilian Controlled Zone and the Demilitarized Zone included Janghang Ramsar site	37.644829	126.742447	WGS84	6000	Aves	Charadriformes	Laridae	Larus crassirostris (Vieillot, 1818)	Black-tailed Gull	54	Lee, W.S., Koo, T.H. and Park, J.Y. (2014). A Field Guide to The Birds of Korea. LG Evergreen Foundation (2nd edition).
HumanObservation	GOYANG-JANGHANG-227	EunJeong Kim | JiSeon Kim | EunJeong Lee | JungIn Sook | DongUk Han	2020-06-22	09:00+0900/12:00+0900	Sunny	Asia	KR	Republic of Korea	Janghang wetland, Goyang, Han River Estuary Weland Protected Area	Civilian Controlled Zone and the Demilitarized Zone included Janghang Ramsar site	37.644829	126.742447	WGS84	6000	Aves	Charadriformes	Laridae	Larus argentatus (Pontoppidan, 1763)	Vega gull	1	Lee, W.S., Koo, T.H. and Park, J.Y. (2014). A Field Guide to The Birds of Korea. LG Evergreen Foundation (2nd edition).
HumanObservation	GOYANG-JANGHANG-228	EunJeong Kim | JiSeon Kim | EunJeong Lee | JungIn Sook | DongUk Han	2020-06-22	09:00+0900/12:00+0900	Sunny	Asia	KR	Republic of Korea	Janghang wetland, Goyang, Han River Estuary Weland Protected Area	Civilian Controlled Zone and the Demilitarized Zone included Janghang Ramsar site	37.644829	126.742447	WGS84	6000	Aves	Cuculiformes	Cuculidae	Cuculus canorus (Linnaeus, 1758)	Common Cuckoo	2	Lee, W.S., Koo, T.H. and Park, J.Y. (2014). A Field Guide to The Birds of Korea. LG Evergreen Foundation (2nd edition).
HumanObservation	GOYANG-JANGHANG-229	EunJeong Kim | JiSeon Kim | EunJeong Lee | JungIn Sook | DongUk Han	2020-06-22	09:00+0900/12:00+0900	Sunny	Asia	KR	Republic of Korea	Janghang wetland, Goyang, Han River Estuary Weland Protected Area	Civilian Controlled Zone and the Demilitarized Zone included Janghang Ramsar site	37.644829	126.742447	WGS84	6000	Aves	Piciformes	Picidae	Dendrocopos major (Linnaeus, 1758)	Great Spotted Woodpecker	1	Lee, W.S., Koo, T.H. and Park, J.Y. (2014). A Field Guide to The Birds of Korea. LG Evergreen Foundation (2nd edition).
HumanObservation	GOYANG-JANGHANG-230	EunJeong Kim | JiSeon Kim | EunJeong Lee | JungIn Sook | DongUk Han	2020-06-22	09:00+0900/12:00+0900	Sunny	Asia	KR	Republic of Korea	Janghang wetland, Goyang, Han River Estuary Weland Protected Area	Civilian Controlled Zone and the Demilitarized Zone included Janghang Ramsar site	37.644829	126.742447	WGS84	6000	Aves	Passeriformes	Acrocephalidae	Acrocephalus orientalis (Temminck & Schlegel, 1847)	Oriental Reed Warbler	9	Lee, W.S., Koo, T.H. and Park, J.Y. (2014). A Field Guide to The Birds of Korea. LG Evergreen Foundation (2nd edition).
HumanObservation	GOYANG-JANGHANG-231	EunJeong Kim | JiSeon Kim | EunJeong Lee | JungIn Sook | DongUk Han	2020-06-22	09:00+0900/12:00+0900	Sunny	Asia	KR	Republic of Korea	Janghang wetland, Goyang, Han River Estuary Weland Protected Area	Civilian Controlled Zone and the Demilitarized Zone included Janghang Ramsar site	37.644829	126.742447	WGS84	6000	Aves	Passeriformes	Laniidae	Lanius bucephalus (Temminck & Schlegel, 1845)	Bull-headed Shrike	1	Lee, W.S., Koo, T.H. and Park, J.Y. (2014). A Field Guide to The Birds of Korea. LG Evergreen Foundation (2nd edition).
HumanObservation	GOYANG-JANGHANG-232	EunJeong Kim | JiSeon Kim | EunJeong Lee | JungIn Sook | DongUk Han	2020-06-22	09:00+0900/12:00+0900	Sunny	Asia	KR	Republic of Korea	Janghang wetland, Goyang, Han River Estuary Weland Protected Area	Civilian Controlled Zone and the Demilitarized Zone included Janghang Ramsar site	37.644829	126.742447	WGS84	6000	Aves	Passeriformes	Oriolidae	Oriolus chinensis (Linnaeus, 1766)	Black-naped Oriole	1	Lee, W.S., Koo, T.H. and Park, J.Y. (2014). A Field Guide to The Birds of Korea. LG Evergreen Foundation (2nd edition).
HumanObservation	GOYANG-JANGHANG-233	EunJeong Kim | JiSeon Kim | EunJeong Lee | JungIn Sook | DongUk Han	2020-06-22	09:00+0900/12:00+0900	Sunny	Asia	KR	Republic of Korea	Janghang wetland, Goyang, Han River Estuary Weland Protected Area	Civilian Controlled Zone and the Demilitarized Zone included Janghang Ramsar site	37.644829	126.742447	WGS84	6000	Aves	Passeriformes	Corvidae	Corvus macrorhynchos (Wagler, 1827)	Large-billed Crow	3	Lee, W.S., Koo, T.H. and Park, J.Y. (2014). A Field Guide to The Birds of Korea. LG Evergreen Foundation (2nd edition).
HumanObservation	GOYANG-JANGHANG-234	EunJeong Kim | JiSeon Kim | EunJeong Lee | JungIn Sook | DongUk Han	2020-06-22	09:00+0900/12:00+0900	Sunny	Asia	KR	Republic of Korea	Janghang wetland, Goyang, Han River Estuary Weland Protected Area	Civilian Controlled Zone and the Demilitarized Zone included Janghang Ramsar site	37.644829	126.742447	WGS84	6000	Aves	Passeriformes	Corvidae	Pica pica (Linnaeus, 1758)	Oriental Magpie	2	Lee, W.S., Koo, T.H. and Park, J.Y. (2014). A Field Guide to The Birds of Korea. LG Evergreen Foundation (2nd edition).
HumanObservation	GOYANG-JANGHANG-235	EunJeong Kim | JiSeon Kim | EunJeong Lee | JungIn Sook | DongUk Han	2020-06-22	09:00+0900/12:00+0900	Sunny	Asia	KR	Republic of Korea	Janghang wetland, Goyang, Han River Estuary Weland Protected Area	Civilian Controlled Zone and the Demilitarized Zone included Janghang Ramsar site	37.644829	126.742447	WGS84	6000	Aves	Passeriformes	Sylviidae	Sinosuthora webbiana (Gould, 1852)	Vinous-throated Parrotbill	10	Lee, W.S., Koo, T.H. and Park, J.Y. (2014). A Field Guide to The Birds of Korea. LG Evergreen Foundation (2nd edition).
HumanObservation	GOYANG-JANGHANG-236	EunJeong Kim | JiSeon Kim | EunJeong Lee | JungIn Sook | DongUk Han	2020-06-22	09:00+0900/12:00+0900	Sunny	Asia	KR	Republic of Korea	Janghang wetland, Goyang, Han River Estuary Weland Protected Area	Civilian Controlled Zone and the Demilitarized Zone included Janghang Ramsar site	37.644829	126.742447	WGS84	6000	Aves	Passeriformes	Hirundinidae	Hirundo rustica (Linnaeus, 1758)	Barn Swallow	8	Lee, W.S., Koo, T.H. and Park, J.Y. (2014). A Field Guide to The Birds of Korea. LG Evergreen Foundation (2nd edition).
HumanObservation	GOYANG-JANGHANG-237	EunJeong Kim | JiSeon Kim | EunJeong Lee | JungIn Sook | DongUk Han	2020-06-22	09:00+0900/12:00+0900	Sunny	Asia	KR	Republic of Korea	Janghang wetland, Goyang, Han River Estuary Weland Protected Area	Civilian Controlled Zone and the Demilitarized Zone included Janghang Ramsar site	37.644829	126.742447	WGS84	6000	Aves	Passeriformes	Pycnonotidae	Hypsipetes amaurotis (Temminck, 1830)	Brown-eared Bulbul	1	Lee, W.S., Koo, T.H. and Park, J.Y. (2014). A Field Guide to The Birds of Korea. LG Evergreen Foundation (2nd edition).
HumanObservation	GOYANG-JANGHANG-238	EunJeong Kim | JiSeon Kim | EunJeong Lee | JungIn Sook | DongUk Han	2020-06-22	09:00+0900/12:00+0900	Sunny	Asia	KR	Republic of Korea	Janghang wetland, Goyang, Han River Estuary Weland Protected Area	Civilian Controlled Zone and the Demilitarized Zone included Janghang Ramsar site	37.644829	126.742447	WGS84	6000	Aves	Passeriformes	Turdidae	Turdus hortulorum (P.L.Sclater, 1863)	Grey-backed Thrush	1	Lee, W.S., Koo, T.H. and Park, J.Y. (2014). A Field Guide to The Birds of Korea. LG Evergreen Foundation (2nd edition).
HumanObservation	GOYANG-JANGHANG-239	EunJeong Kim | JiSeon Kim | EunJeong Lee | JungIn Sook | DongUk Han	2020-06-22	09:00+0900/12:00+0900	Sunny	Asia	KR	Republic of Korea	Janghang wetland, Goyang, Han River Estuary Weland Protected Area	Civilian Controlled Zone and the Demilitarized Zone included Janghang Ramsar site	37.644829	126.742447	WGS84	6000	Aves	Passeriformes	Muscicapidae	Phoenicurus auroreus (Pallas, 1776)	Daurian Redstart	1	Lee, W.S., Koo, T.H. and Park, J.Y. (2014). A Field Guide to The Birds of Korea. LG Evergreen Foundation (2nd edition).
HumanObservation	GOYANG-JANGHANG-240	EunJeong Kim | JiSeon Kim | EunJeong Lee | JungIn Sook | DongUk Han	2020-06-22	09:00+0900/12:00+0900	Sunny	Asia	KR	Republic of Korea	Janghang wetland, Goyang, Han River Estuary Weland Protected Area	Civilian Controlled Zone and the Demilitarized Zone included Janghang Ramsar site	37.644829	126.742447	WGS84	6000	Aves	Passeriformes	Muscicapidae	Ficedula zanthopygia (Hay, 1845)	Yellow-rumped Flycatcher	2	Lee, W.S., Koo, T.H. and Park, J.Y. (2014). A Field Guide to The Birds of Korea. LG Evergreen Foundation (2nd edition).
HumanObservation	GOYANG-JANGHANG-241	EunJeong Kim | JiSeon Kim | EunJeong Lee | JungIn Sook | DongUk Han	2020-06-22	09:00+0900/12:00+0900	Sunny	Asia	KR	Republic of Korea	Janghang wetland, Goyang, Han River Estuary Weland Protected Area	Civilian Controlled Zone and the Demilitarized Zone included Janghang Ramsar site	37.644829	126.742447	WGS84	6000	Aves	Passeriformes	Passeridae	Passer montanus (Linnaeus, 1758)	Eurasian Tree Sparrow	23	Lee, W.S., Koo, T.H. and Park, J.Y. (2014). A Field Guide to The Birds of Korea. LG Evergreen Foundation (2nd edition).
HumanObservation	GOYANG-JANGHANG-242	EunJeong Kim | JiSeon Kim | EunJeong Lee | JungIn Sook | DongUk Han	2020-06-29	09:00+0900/12:00+0900	Rain	Asia	KR	Republic of Korea	Janghang wetland, Goyang, Han River Estuary Weland Protected Area	Civilian Controlled Zone and the Demilitarized Zone included Janghang Ramsar site	37.644829	126.742447	WGS84	6000	Aves	Passeriformes	Hirundinidae	Hirundo rustica (Linnaeus, 1758)	Barn Swallow	6	Lee, W.S., Koo, T.H. and Park, J.Y. (2014). A Field Guide to The Birds of Korea. LG Evergreen Foundation (2nd edition).
HumanObservation	GOYANG-JANGHANG-243	EunJeong Kim | JiSeon Kim | EunJeong Lee | JungIn Sook | DongUk Han	2020-06-29	09:00+0900/12:00+0900	Rain	Asia	KR	Republic of Korea	Janghang wetland, Goyang, Han River Estuary Weland Protected Area	Civilian Controlled Zone and the Demilitarized Zone included Janghang Ramsar site	37.644829	126.742447	WGS84	6000	Aves	Passeriformes	Hirundinidae	Cecropis daurica (Laxmann, 1769)	Red-rumped Swallow	1	Lee, W.S., Koo, T.H. and Park, J.Y. (2014). A Field Guide to The Birds of Korea. LG Evergreen Foundation (2nd edition).
HumanObservation	GOYANG-JANGHANG-244	EunJeong Kim | JiSeon Kim | EunJeong Lee | JungIn Sook | DongUk Han	2020-07-06	09:00+0900/12:00+0900	Cloudy	Asia	KR	Republic of Korea	Janghang wetland, Goyang, Han River Estuary Weland Protected Area	Civilian Controlled Zone and the Demilitarized Zone included Janghang Ramsar site	37.644829	126.742447	WGS84	6000	Aves	Galliformes	Phasianidae	Phasianus colchicus (Linnaeus, 1758)	Common Pheasant	9	Lee, W.S., Koo, T.H. and Park, J.Y. (2014). A Field Guide to The Birds of Korea. LG Evergreen Foundation (2nd edition).
HumanObservation	GOYANG-JANGHANG-245	EunJeong Kim | JiSeon Kim | EunJeong Lee | JungIn Sook | DongUk Han	2020-07-06	09:00+0900/12:00+0900	Cloudy	Asia	KR	Republic of Korea	Janghang wetland, Goyang, Han River Estuary Weland Protected Area	Civilian Controlled Zone and the Demilitarized Zone included Janghang Ramsar site	37.644829	126.742447	WGS84	6000	Aves	Anseriformes	Anatidae	Aix galericulata (Linnaeus, 1758)	Mandarin Duck	2	Lee, W.S., Koo, T.H. and Park, J.Y. (2014). A Field Guide to The Birds of Korea. LG Evergreen Foundation (2nd edition).
HumanObservation	GOYANG-JANGHANG-246	EunJeong Kim | JiSeon Kim | EunJeong Lee | JungIn Sook | DongUk Han	2020-07-06	09:00+0900/12:00+0900	Cloudy	Asia	KR	Republic of Korea	Janghang wetland, Goyang, Han River Estuary Weland Protected Area	Civilian Controlled Zone and the Demilitarized Zone included Janghang Ramsar site	37.644829	126.742447	WGS84	6000	Aves	Anseriformes	Anatidae	Anas poecilorhyncha (J.R.Forster, 1781)	Eastern Spot-billed Duck	14	Lee, W.S., Koo, T.H. and Park, J.Y. (2014). A Field Guide to The Birds of Korea. LG Evergreen Foundation (2nd edition).
HumanObservation	GOYANG-JANGHANG-247	EunJeong Kim | JiSeon Kim | EunJeong Lee | JungIn Sook | DongUk Han	2020-07-06	09:00+0900/12:00+0900	Cloudy	Asia	KR	Republic of Korea	Janghang wetland, Goyang, Han River Estuary Weland Protected Area	Civilian Controlled Zone and the Demilitarized Zone included Janghang Ramsar site	37.644829	126.742447	WGS84	6000	Aves	Pelecaniformes	Ardeidae	Nycticorax nycticorax (Linnaeus, 1758)	Black-crowned Night Heron	4	Lee, W.S., Koo, T.H. and Park, J.Y. (2014). A Field Guide to The Birds of Korea. LG Evergreen Foundation (2nd edition).
HumanObservation	GOYANG-JANGHANG-248	EunJeong Kim | JiSeon Kim | EunJeong Lee | JungIn Sook | DongUk Han	2020-07-06	09:00+0900/12:00+0900	Cloudy	Asia	KR	Republic of Korea	Janghang wetland, Goyang, Han River Estuary Weland Protected Area	Civilian Controlled Zone and the Demilitarized Zone included Janghang Ramsar site	37.644829	126.742447	WGS84	6000	Aves	Pelecaniformes	Ardeidae	Ardeola bacchus (Bonaparte, 1855)	Chinese Pond Heron	1	Lee, W.S., Koo, T.H. and Park, J.Y. (2014). A Field Guide to The Birds of Korea. LG Evergreen Foundation (2nd edition).
HumanObservation	GOYANG-JANGHANG-249	EunJeong Kim | JiSeon Kim | EunJeong Lee | JungIn Sook | DongUk Han	2020-07-06	09:00+0900/12:00+0900	Cloudy	Asia	KR	Republic of Korea	Janghang wetland, Goyang, Han River Estuary Weland Protected Area	Civilian Controlled Zone and the Demilitarized Zone included Janghang Ramsar site	37.644829	126.742447	WGS84	6000	Aves	Pelecaniformes	Ardeidae	Bubulcus ibis (Linnaeus, 1758)	Cattle Egret	7	Lee, W.S., Koo, T.H. and Park, J.Y. (2014). A Field Guide to The Birds of Korea. LG Evergreen Foundation (2nd edition).
HumanObservation	GOYANG-JANGHANG-250	EunJeong Kim | JiSeon Kim | EunJeong Lee | JungIn Sook | DongUk Han	2020-07-06	09:00+0900/12:00+0900	Cloudy	Asia	KR	Republic of Korea	Janghang wetland, Goyang, Han River Estuary Weland Protected Area	Civilian Controlled Zone and the Demilitarized Zone included Janghang Ramsar site	37.644829	126.742447	WGS84	6000	Aves	Pelecaniformes	Ardeidae	Ardea cinerea (Linnaeus, 1758)	Gray Heron	2	Lee, W.S., Koo, T.H. and Park, J.Y. (2014). A Field Guide to The Birds of Korea. LG Evergreen Foundation (2nd edition).
HumanObservation	GOYANG-JANGHANG-251	EunJeong Kim | JiSeon Kim | EunJeong Lee | JungIn Sook | DongUk Han	2020-07-06	09:00+0900/12:00+0900	Cloudy	Asia	KR	Republic of Korea	Janghang wetland, Goyang, Han River Estuary Weland Protected Area	Civilian Controlled Zone and the Demilitarized Zone included Janghang Ramsar site	37.644829	126.742447	WGS84	6000	Aves	Pelecaniformes	Ardeidae	Ardea alba (Linnaeus, 1758)	Great Egret	13	Lee, W.S., Koo, T.H. and Park, J.Y. (2014). A Field Guide to The Birds of Korea. LG Evergreen Foundation (2nd edition).
HumanObservation	GOYANG-JANGHANG-252	EunJeong Kim | JiSeon Kim | EunJeong Lee | JungIn Sook | DongUk Han	2020-07-06	09:00+0900/12:00+0900	Cloudy	Asia	KR	Republic of Korea	Janghang wetland, Goyang, Han River Estuary Weland Protected Area	Civilian Controlled Zone and the Demilitarized Zone included Janghang Ramsar site	37.644829	126.742447	WGS84	6000	Aves	Pelecaniformes	Ardeidae	Egretta intermedia (Wagler, 1829)	Intermediate Egret	18	Lee, W.S., Koo, T.H. and Park, J.Y. (2014). A Field Guide to The Birds of Korea. LG Evergreen Foundation (2nd edition).
HumanObservation	GOYANG-JANGHANG-253	EunJeong Kim | JiSeon Kim | EunJeong Lee | JungIn Sook | DongUk Han	2020-07-06	09:00+0900/12:00+0900	Cloudy	Asia	KR	Republic of Korea	Janghang wetland, Goyang, Han River Estuary Weland Protected Area	Civilian Controlled Zone and the Demilitarized Zone included Janghang Ramsar site	37.644829	126.742447	WGS84	6000	Aves	Pelecaniformes	Ardeidae	Egretta garzetta (Linnaeus, 1766)	Little Egret	6	Lee, W.S., Koo, T.H. and Park, J.Y. (2014). A Field Guide to The Birds of Korea. LG Evergreen Foundation (2nd edition).
HumanObservation	GOYANG-JANGHANG-254	EunJeong Kim | JiSeon Kim | EunJeong Lee | JungIn Sook | DongUk Han	2020-07-06	09:00+0900/12:00+0900	Cloudy	Asia	KR	Republic of Korea	Janghang wetland, Goyang, Han River Estuary Weland Protected Area	Civilian Controlled Zone and the Demilitarized Zone included Janghang Ramsar site	37.644829	126.742447	WGS84	6000	Aves	Pelecaniformes	Phalacrocoracidae	Phalacrocorax carbo (Linnaeus, 1758)	Great Cormorant	4	Lee, W.S., Koo, T.H. and Park, J.Y. (2014). A Field Guide to The Birds of Korea. LG Evergreen Foundation (2nd edition).
HumanObservation	GOYANG-JANGHANG-255	EunJeong Kim | JiSeon Kim | EunJeong Lee | JungIn Sook | DongUk Han	2020-07-06	09:00+0900/12:00+0900	Cloudy	Asia	KR	Republic of Korea	Janghang wetland, Goyang, Han River Estuary Weland Protected Area	Civilian Controlled Zone and the Demilitarized Zone included Janghang Ramsar site	37.644829	126.742447	WGS84	6000	Aves	Columbiformes	Columbidae	Columba livia domestica (Linnaeus, 1766)	Domestic pigeon	2	Lee, W.S., Koo, T.H. and Park, J.Y. (2014). A Field Guide to The Birds of Korea. LG Evergreen Foundation (2nd edition).
HumanObservation	GOYANG-JANGHANG-256	EunJeong Kim | JiSeon Kim | EunJeong Lee | JungIn Sook | DongUk Han	2020-07-06	09:00+0900/12:00+0900	Cloudy	Asia	KR	Republic of Korea	Janghang wetland, Goyang, Han River Estuary Weland Protected Area	Civilian Controlled Zone and the Demilitarized Zone included Janghang Ramsar site	37.644829	126.742447	WGS84	6000	Aves	Cuculiformes	Cuculidae	Cuculus canorus (Linnaeus, 1758)	Common Cuckoo	2	Lee, W.S., Koo, T.H. and Park, J.Y. (2014). A Field Guide to The Birds of Korea. LG Evergreen Foundation (2nd edition).
HumanObservation	GOYANG-JANGHANG-257	EunJeong Kim | JiSeon Kim | EunJeong Lee | JungIn Sook | DongUk Han	2020-07-06	09:00+0900/12:00+0900	Cloudy	Asia	KR	Republic of Korea	Janghang wetland, Goyang, Han River Estuary Weland Protected Area	Civilian Controlled Zone and the Demilitarized Zone included Janghang Ramsar site	37.644829	126.742447	WGS84	6000	Aves	Piciformes	Picidae	Dendrocopos major (Linnaeus, 1758)	Great Spotted Woodpecker	1	Lee, W.S., Koo, T.H. and Park, J.Y. (2014). A Field Guide to The Birds of Korea. LG Evergreen Foundation (2nd edition).
HumanObservation	GOYANG-JANGHANG-258	EunJeong Kim | JiSeon Kim | EunJeong Lee | JungIn Sook | DongUk Han	2020-07-06	09:00+0900/12:00+0900	Cloudy	Asia	KR	Republic of Korea	Janghang wetland, Goyang, Han River Estuary Weland Protected Area	Civilian Controlled Zone and the Demilitarized Zone included Janghang Ramsar site	37.644829	126.742447	WGS84	6000	Aves	Passeriformes	Acrocephalidae	Acrocephalus orientalis (Temminck & Schlegel, 1847)	Oriental Reed Warbler	2	Lee, W.S., Koo, T.H. and Park, J.Y. (2014). A Field Guide to The Birds of Korea. LG Evergreen Foundation (2nd edition).
HumanObservation	GOYANG-JANGHANG-259	EunJeong Kim | JiSeon Kim | EunJeong Lee | JungIn Sook | DongUk Han	2020-07-06	09:00+0900/12:00+0900	Cloudy	Asia	KR	Republic of Korea	Janghang wetland, Goyang, Han River Estuary Weland Protected Area	Civilian Controlled Zone and the Demilitarized Zone included Janghang Ramsar site	37.644829	126.742447	WGS84	6000	Aves	Passeriformes	Laniidae	Lanius bucephalus (Temminck & Schlegel, 1845)	Bull-headed Shrike	2	Lee, W.S., Koo, T.H. and Park, J.Y. (2014). A Field Guide to The Birds of Korea. LG Evergreen Foundation (2nd edition).
HumanObservation	GOYANG-JANGHANG-260	EunJeong Kim | JiSeon Kim | EunJeong Lee | JungIn Sook | DongUk Han	2020-07-06	09:00+0900/12:00+0900	Cloudy	Asia	KR	Republic of Korea	Janghang wetland, Goyang, Han River Estuary Weland Protected Area	Civilian Controlled Zone and the Demilitarized Zone included Janghang Ramsar site	37.644829	126.742447	WGS84	6000	Aves	Passeriformes	Oriolidae	Oriolus chinensis (Linnaeus, 1766)	Black-naped Oriole	1	Lee, W.S., Koo, T.H. and Park, J.Y. (2014). A Field Guide to The Birds of Korea. LG Evergreen Foundation (2nd edition).
HumanObservation	GOYANG-JANGHANG-261	EunJeong Kim | JiSeon Kim | EunJeong Lee | JungIn Sook | DongUk Han	2020-07-06	09:00+0900/12:00+0900	Cloudy	Asia	KR	Republic of Korea	Janghang wetland, Goyang, Han River Estuary Weland Protected Area	Civilian Controlled Zone and the Demilitarized Zone included Janghang Ramsar site	37.644829	126.742447	WGS84	6000	Aves	Passeriformes	Paridae	Parus major (Linnaeus, 1758)	Northern Great Tit	1	Lee, W.S., Koo, T.H. and Park, J.Y. (2014). A Field Guide to The Birds of Korea. LG Evergreen Foundation (2nd edition).
HumanObservation	GOYANG-JANGHANG-262	EunJeong Kim | JiSeon Kim | EunJeong Lee | JungIn Sook | DongUk Han	2020-07-06	09:00+0900/12:00+0900	Cloudy	Asia	KR	Republic of Korea	Janghang wetland, Goyang, Han River Estuary Weland Protected Area	Civilian Controlled Zone and the Demilitarized Zone included Janghang Ramsar site	37.644829	126.742447	WGS84	6000	Aves	Passeriformes	Sylviidae	Sinosuthora webbiana (Gould, 1852)	Vinous-throated Parrotbill	6	Lee, W.S., Koo, T.H. and Park, J.Y. (2014). A Field Guide to The Birds of Korea. LG Evergreen Foundation (2nd edition).
HumanObservation	GOYANG-JANGHANG-263	EunJeong Kim | JiSeon Kim | EunJeong Lee | JungIn Sook | DongUk Han	2020-07-06	09:00+0900/12:00+0900	Cloudy	Asia	KR	Republic of Korea	Janghang wetland, Goyang, Han River Estuary Weland Protected Area	Civilian Controlled Zone and the Demilitarized Zone included Janghang Ramsar site	37.644829	126.742447	WGS84	6000	Aves	Passeriformes	Hirundinidae	Hirundo rustica (Linnaeus, 1758)	Barn Swallow	3	Lee, W.S., Koo, T.H. and Park, J.Y. (2014). A Field Guide to The Birds of Korea. LG Evergreen Foundation (2nd edition).
HumanObservation	GOYANG-JANGHANG-264	EunJeong Kim | JiSeon Kim | EunJeong Lee | JungIn Sook | DongUk Han	2020-07-06	09:00+0900/12:00+0900	Cloudy	Asia	KR	Republic of Korea	Janghang wetland, Goyang, Han River Estuary Weland Protected Area	Civilian Controlled Zone and the Demilitarized Zone included Janghang Ramsar site	37.644829	126.742447	WGS84	6000	Aves	Passeriformes	Pycnonotidae	Hypsipetes amaurotis (Temminck, 1830)	Brown-eared Bulbul	1	Lee, W.S., Koo, T.H. and Park, J.Y. (2014). A Field Guide to The Birds of Korea. LG Evergreen Foundation (2nd edition).
HumanObservation	GOYANG-JANGHANG-265	EunJeong Kim | JiSeon Kim | EunJeong Lee | JungIn Sook | DongUk Han	2020-07-06	09:00+0900/12:00+0900	Cloudy	Asia	KR	Republic of Korea	Janghang wetland, Goyang, Han River Estuary Weland Protected Area	Civilian Controlled Zone and the Demilitarized Zone included Janghang Ramsar site	37.644829	126.742447	WGS84	6000	Aves	Passeriformes	Turdidae	Turdus hortulorum (P.L.Sclater, 1863)	Grey-backed Thrush	2	Lee, W.S., Koo, T.H. and Park, J.Y. (2014). A Field Guide to The Birds of Korea. LG Evergreen Foundation (2nd edition).
HumanObservation	GOYANG-JANGHANG-266	EunJeong Kim | JiSeon Kim | EunJeong Lee | JungIn Sook | DongUk Han	2020-07-06	09:00+0900/12:00+0900	Cloudy	Asia	KR	Republic of Korea	Janghang wetland, Goyang, Han River Estuary Weland Protected Area	Civilian Controlled Zone and the Demilitarized Zone included Janghang Ramsar site	37.644829	126.742447	WGS84	6000	Aves	Passeriformes	Passeridae	Passer montanus (Linnaeus, 1758)	Eurasian Tree Sparrow	6	Lee, W.S., Koo, T.H. and Park, J.Y. (2014). A Field Guide to The Birds of Korea. LG Evergreen Foundation (2nd edition).
HumanObservation	GOYANG-JANGHANG-267	EunJeong Kim | JiSeon Kim | EunJeong Lee | JungIn Sook | DongUk Han	2020-07-13	09:00+0900/12:00+0900	Rain	Asia	KR	Republic of Korea	Janghang wetland, Goyang, Han River Estuary Weland Protected Area	Civilian Controlled Zone and the Demilitarized Zone included Janghang Ramsar site	37.644829	126.742447	WGS84	6000	Aves	Galliformes	Phasianidae	Phasianus colchicus (Linnaeus, 1758)	Common Pheasant	3	Lee, W.S., Koo, T.H. and Park, J.Y. (2014). A Field Guide to The Birds of Korea. LG Evergreen Foundation (2nd edition).
HumanObservation	GOYANG-JANGHANG-268	EunJeong Kim | JiSeon Kim | EunJeong Lee | JungIn Sook | DongUk Han	2020-07-13	09:00+0900/12:00+0900	Rain	Asia	KR	Republic of Korea	Janghang wetland, Goyang, Han River Estuary Weland Protected Area	Civilian Controlled Zone and the Demilitarized Zone included Janghang Ramsar site	37.644829	126.742447	WGS84	6000	Aves	Anseriformes	Anatidae	Aix galericulata (Linnaeus, 1758)	Mandarin Duck	9	Lee, W.S., Koo, T.H. and Park, J.Y. (2014). A Field Guide to The Birds of Korea. LG Evergreen Foundation (2nd edition).
HumanObservation	GOYANG-JANGHANG-269	EunJeong Kim | JiSeon Kim | EunJeong Lee | JungIn Sook | DongUk Han	2020-07-13	09:00+0900/12:00+0900	Rain	Asia	KR	Republic of Korea	Janghang wetland, Goyang, Han River Estuary Weland Protected Area	Civilian Controlled Zone and the Demilitarized Zone included Janghang Ramsar site	37.644829	126.742447	WGS84	6000	Aves	Anseriformes	Anatidae	Anas poecilorhyncha (J.R.Forster, 1781)	Eastern Spot-billed Duck	12	Lee, W.S., Koo, T.H. and Park, J.Y. (2014). A Field Guide to The Birds of Korea. LG Evergreen Foundation (2nd edition).
HumanObservation	GOYANG-JANGHANG-270	EunJeong Kim | JiSeon Kim | EunJeong Lee | JungIn Sook | DongUk Han	2020-07-13	09:00+0900/12:00+0900	Rain	Asia	KR	Republic of Korea	Janghang wetland, Goyang, Han River Estuary Weland Protected Area	Civilian Controlled Zone and the Demilitarized Zone included Janghang Ramsar site	37.644829	126.742447	WGS84	6000	Aves	Pelecaniformes	Ardeidae	Nycticorax nycticorax (Linnaeus, 1758)	Black-crowned Night Heron	4	Lee, W.S., Koo, T.H. and Park, J.Y. (2014). A Field Guide to The Birds of Korea. LG Evergreen Foundation (2nd edition).
HumanObservation	GOYANG-JANGHANG-271	EunJeong Kim | JiSeon Kim | EunJeong Lee | JungIn Sook | DongUk Han	2020-07-13	09:00+0900/12:00+0900	Rain	Asia	KR	Republic of Korea	Janghang wetland, Goyang, Han River Estuary Weland Protected Area	Civilian Controlled Zone and the Demilitarized Zone included Janghang Ramsar site	37.644829	126.742447	WGS84	6000	Aves	Pelecaniformes	Ardeidae	Ardeola bacchus (Bonaparte, 1855)	Chinese Pond Heron	1	Lee, W.S., Koo, T.H. and Park, J.Y. (2014). A Field Guide to The Birds of Korea. LG Evergreen Foundation (2nd edition).
HumanObservation	GOYANG-JANGHANG-272	EunJeong Kim | JiSeon Kim | EunJeong Lee | JungIn Sook | DongUk Han	2020-07-13	09:00+0900/12:00+0900	Rain	Asia	KR	Republic of Korea	Janghang wetland, Goyang, Han River Estuary Weland Protected Area	Civilian Controlled Zone and the Demilitarized Zone included Janghang Ramsar site	37.644829	126.742447	WGS84	6000	Aves	Pelecaniformes	Ardeidae	Bubulcus ibis (Linnaeus, 1758)	Cattle Egret	5	Lee, W.S., Koo, T.H. and Park, J.Y. (2014). A Field Guide to The Birds of Korea. LG Evergreen Foundation (2nd edition).
HumanObservation	GOYANG-JANGHANG-273	EunJeong Kim | JiSeon Kim | EunJeong Lee | JungIn Sook | DongUk Han	2020-07-13	09:00+0900/12:00+0900	Rain	Asia	KR	Republic of Korea	Janghang wetland, Goyang, Han River Estuary Weland Protected Area	Civilian Controlled Zone and the Demilitarized Zone included Janghang Ramsar site	37.644829	126.742447	WGS84	6000	Aves	Pelecaniformes	Ardeidae	Ardea cinerea (Linnaeus, 1758)	Gray Heron	5	Lee, W.S., Koo, T.H. and Park, J.Y. (2014). A Field Guide to The Birds of Korea. LG Evergreen Foundation (2nd edition).
HumanObservation	GOYANG-JANGHANG-274	EunJeong Kim | JiSeon Kim | EunJeong Lee | JungIn Sook | DongUk Han	2020-07-13	09:00+0900/12:00+0900	Rain	Asia	KR	Republic of Korea	Janghang wetland, Goyang, Han River Estuary Weland Protected Area	Civilian Controlled Zone and the Demilitarized Zone included Janghang Ramsar site	37.644829	126.742447	WGS84	6000	Aves	Pelecaniformes	Ardeidae	Ardea alba (Linnaeus, 1758)	Great Egret	4	Lee, W.S., Koo, T.H. and Park, J.Y. (2014). A Field Guide to The Birds of Korea. LG Evergreen Foundation (2nd edition).
HumanObservation	GOYANG-JANGHANG-275	EunJeong Kim | JiSeon Kim | EunJeong Lee | JungIn Sook | DongUk Han	2020-07-13	09:00+0900/12:00+0900	Rain	Asia	KR	Republic of Korea	Janghang wetland, Goyang, Han River Estuary Weland Protected Area	Civilian Controlled Zone and the Demilitarized Zone included Janghang Ramsar site	37.644829	126.742447	WGS84	6000	Aves	Pelecaniformes	Ardeidae	Egretta intermedia (Wagler, 1829)	Intermediate Egret	7	Lee, W.S., Koo, T.H. and Park, J.Y. (2014). A Field Guide to The Birds of Korea. LG Evergreen Foundation (2nd edition).
HumanObservation	GOYANG-JANGHANG-276	EunJeong Kim | JiSeon Kim | EunJeong Lee | JungIn Sook | DongUk Han	2020-07-13	09:00+0900/12:00+0900	Rain	Asia	KR	Republic of Korea	Janghang wetland, Goyang, Han River Estuary Weland Protected Area	Civilian Controlled Zone and the Demilitarized Zone included Janghang Ramsar site	37.644829	126.742447	WGS84	6000	Aves	Pelecaniformes	Ardeidae	Egretta garzetta (Linnaeus, 1766)	Little Egret	2	Lee, W.S., Koo, T.H. and Park, J.Y. (2014). A Field Guide to The Birds of Korea. LG Evergreen Foundation (2nd edition).
HumanObservation	GOYANG-JANGHANG-277	EunJeong Kim | JiSeon Kim | EunJeong Lee | JungIn Sook | DongUk Han	2020-07-13	09:00+0900/12:00+0900	Rain	Asia	KR	Republic of Korea	Janghang wetland, Goyang, Han River Estuary Weland Protected Area	Civilian Controlled Zone and the Demilitarized Zone included Janghang Ramsar site	37.644829	126.742447	WGS84	6000	Aves	Pelecaniformes	Phalacrocoracidae	Phalacrocorax carbo (Linnaeus, 1758)	Great Cormorant	1	Lee, W.S., Koo, T.H. and Park, J.Y. (2014). A Field Guide to The Birds of Korea. LG Evergreen Foundation (2nd edition).
HumanObservation	GOYANG-JANGHANG-278	EunJeong Kim | JiSeon Kim | EunJeong Lee | JungIn Sook | DongUk Han	2020-07-13	09:00+0900/12:00+0900	Rain	Asia	KR	Republic of Korea	Janghang wetland, Goyang, Han River Estuary Weland Protected Area	Civilian Controlled Zone and the Demilitarized Zone included Janghang Ramsar site	37.644829	126.742447	WGS84	6000	Aves	Falconiformes	Falconidae	Falco tinnunculus (Linnaeus, 1758)	Common Kestrel	2	Lee, W.S., Koo, T.H. and Park, J.Y. (2014). A Field Guide to The Birds of Korea. LG Evergreen Foundation (2nd edition).
HumanObservation	GOYANG-JANGHANG-279	EunJeong Kim | JiSeon Kim | EunJeong Lee | JungIn Sook | DongUk Han	2020-07-13	09:00+0900/12:00+0900	Rain	Asia	KR	Republic of Korea	Janghang wetland, Goyang, Han River Estuary Weland Protected Area	Civilian Controlled Zone and the Demilitarized Zone included Janghang Ramsar site	37.644829	126.742447	WGS84	6000	Aves	Falconiformes	Falconidae	Falco subbuteo (Linnaeus, 1758)	Eurasian Hobby	1	Lee, W.S., Koo, T.H. and Park, J.Y. (2014). A Field Guide to The Birds of Korea. LG Evergreen Foundation (2nd edition).
HumanObservation	GOYANG-JANGHANG-280	EunJeong Kim | JiSeon Kim | EunJeong Lee | JungIn Sook | DongUk Han	2020-07-13	09:00+0900/12:00+0900	Rain	Asia	KR	Republic of Korea	Janghang wetland, Goyang, Han River Estuary Weland Protected Area	Civilian Controlled Zone and the Demilitarized Zone included Janghang Ramsar site	37.644829	126.742447	WGS84	6000	Aves	Charadriformes	Scolopacidae	Tringa nebularia (Gunnerus, 1767)	Common Greenshank	1	Lee, W.S., Koo, T.H. and Park, J.Y. (2014). A Field Guide to The Birds of Korea. LG Evergreen Foundation (2nd edition).
HumanObservation	GOYANG-JANGHANG-281	EunJeong Kim | JiSeon Kim | EunJeong Lee | JungIn Sook | DongUk Han	2020-07-13	09:00+0900/12:00+0900	Rain	Asia	KR	Republic of Korea	Janghang wetland, Goyang, Han River Estuary Weland Protected Area	Civilian Controlled Zone and the Demilitarized Zone included Janghang Ramsar site	37.644829	126.742447	WGS84	6000	Aves	Columbiformes	Columbidae	Streptopelia orientalis (Latham, 1790)	Oriental Turtle Dove	2	Lee, W.S., Koo, T.H. and Park, J.Y. (2014). A Field Guide to The Birds of Korea. LG Evergreen Foundation (2nd edition).
HumanObservation	GOYANG-JANGHANG-282	EunJeong Kim | JiSeon Kim | EunJeong Lee | JungIn Sook | DongUk Han	2020-07-13	09:00+0900/12:00+0900	Rain	Asia	KR	Republic of Korea	Janghang wetland, Goyang, Han River Estuary Weland Protected Area	Civilian Controlled Zone and the Demilitarized Zone included Janghang Ramsar site	37.644829	126.742447	WGS84	6000	Aves	Cuculiformes	Cuculidae	Cuculus canorus (Linnaeus, 1758)	Common Cuckoo	2	Lee, W.S., Koo, T.H. and Park, J.Y. (2014). A Field Guide to The Birds of Korea. LG Evergreen Foundation (2nd edition).
HumanObservation	GOYANG-JANGHANG-283	EunJeong Kim | JiSeon Kim | EunJeong Lee | JungIn Sook | DongUk Han	2020-07-13	09:00+0900/12:00+0900	Rain	Asia	KR	Republic of Korea	Janghang wetland, Goyang, Han River Estuary Weland Protected Area	Civilian Controlled Zone and the Demilitarized Zone included Janghang Ramsar site	37.644829	126.742447	WGS84	6000	Aves	Piciformes	Picidae	Dendrocopos major (Linnaeus, 1758)	Great Spotted Woodpecker	2	Lee, W.S., Koo, T.H. and Park, J.Y. (2014). A Field Guide to The Birds of Korea. LG Evergreen Foundation (2nd edition).
HumanObservation	GOYANG-JANGHANG-284	EunJeong Kim | JiSeon Kim | EunJeong Lee | JungIn Sook | DongUk Han	2020-07-13	09:00+0900/12:00+0900	Rain	Asia	KR	Republic of Korea	Janghang wetland, Goyang, Han River Estuary Weland Protected Area	Civilian Controlled Zone and the Demilitarized Zone included Janghang Ramsar site	37.644829	126.742447	WGS84	6000	Aves	Passeriformes	Acrocephalidae	Acrocephalus orientalis (Temminck & Schlegel, 1847)	Oriental Reed Warbler	5	Lee, W.S., Koo, T.H. and Park, J.Y. (2014). A Field Guide to The Birds of Korea. LG Evergreen Foundation (2nd edition).
HumanObservation	GOYANG-JANGHANG-285	EunJeong Kim | JiSeon Kim | EunJeong Lee | JungIn Sook | DongUk Han	2020-07-13	09:00+0900/12:00+0900	Rain	Asia	KR	Republic of Korea	Janghang wetland, Goyang, Han River Estuary Weland Protected Area	Civilian Controlled Zone and the Demilitarized Zone included Janghang Ramsar site	37.644829	126.742447	WGS84	6000	Aves	Passeriformes	Oriolidae	Oriolus chinensis (Linnaeus, 1766)	Black-naped Oriole	1	Lee, W.S., Koo, T.H. and Park, J.Y. (2014). A Field Guide to The Birds of Korea. LG Evergreen Foundation (2nd edition).
HumanObservation	GOYANG-JANGHANG-286	EunJeong Kim | JiSeon Kim | EunJeong Lee | JungIn Sook | DongUk Han	2020-07-13	09:00+0900/12:00+0900	Rain	Asia	KR	Republic of Korea	Janghang wetland, Goyang, Han River Estuary Weland Protected Area	Civilian Controlled Zone and the Demilitarized Zone included Janghang Ramsar site	37.644829	126.742447	WGS84	6000	Aves	Passeriformes	Corvidae	Pica pica (Linnaeus, 1758)	Oriental Magpie	2	Lee, W.S., Koo, T.H. and Park, J.Y. (2014). A Field Guide to The Birds of Korea. LG Evergreen Foundation (2nd edition).
HumanObservation	GOYANG-JANGHANG-287	EunJeong Kim | JiSeon Kim | EunJeong Lee | JungIn Sook | DongUk Han	2020-07-13	09:00+0900/12:00+0900	Rain	Asia	KR	Republic of Korea	Janghang wetland, Goyang, Han River Estuary Weland Protected Area	Civilian Controlled Zone and the Demilitarized Zone included Janghang Ramsar site	37.644829	126.742447	WGS84	6000	Aves	Passeriformes	Paridae	Parus major (Linnaeus, 1758)	Northern Great Tit	2	Lee, W.S., Koo, T.H. and Park, J.Y. (2014). A Field Guide to The Birds of Korea. LG Evergreen Foundation (2nd edition).
HumanObservation	GOYANG-JANGHANG-288	EunJeong Kim | JiSeon Kim | EunJeong Lee | JungIn Sook | DongUk Han	2020-07-13	09:00+0900/12:00+0900	Rain	Asia	KR	Republic of Korea	Janghang wetland, Goyang, Han River Estuary Weland Protected Area	Civilian Controlled Zone and the Demilitarized Zone included Janghang Ramsar site	37.644829	126.742447	WGS84	6000	Aves	Passeriformes	Sylviidae	Sinosuthora webbiana (Gould, 1852)	Vinous-throated Parrotbill	11	Lee, W.S., Koo, T.H. and Park, J.Y. (2014). A Field Guide to The Birds of Korea. LG Evergreen Foundation (2nd edition).
HumanObservation	GOYANG-JANGHANG-289	EunJeong Kim | JiSeon Kim | EunJeong Lee | JungIn Sook | DongUk Han	2020-07-13	09:00+0900/12:00+0900	Rain	Asia	KR	Republic of Korea	Janghang wetland, Goyang, Han River Estuary Weland Protected Area	Civilian Controlled Zone and the Demilitarized Zone included Janghang Ramsar site	37.644829	126.742447	WGS84	6000	Aves	Passeriformes	Hirundinidae	Hirundo rustica (Linnaeus, 1758)	Barn Swallow	28	Lee, W.S., Koo, T.H. and Park, J.Y. (2014). A Field Guide to The Birds of Korea. LG Evergreen Foundation (2nd edition).
HumanObservation	GOYANG-JANGHANG-290	EunJeong Kim | JiSeon Kim | EunJeong Lee | JungIn Sook | DongUk Han	2020-07-13	09:00+0900/12:00+0900	Rain	Asia	KR	Republic of Korea	Janghang wetland, Goyang, Han River Estuary Weland Protected Area	Civilian Controlled Zone and the Demilitarized Zone included Janghang Ramsar site	37.644829	126.742447	WGS84	6000	Aves	Passeriformes	Pycnonotidae	Hypsipetes amaurotis (Temminck, 1830)	Brown-eared Bulbul	3	Lee, W.S., Koo, T.H. and Park, J.Y. (2014). A Field Guide to The Birds of Korea. LG Evergreen Foundation (2nd edition).
HumanObservation	GOYANG-JANGHANG-291	EunJeong Kim | JiSeon Kim | EunJeong Lee | JungIn Sook | DongUk Han	2020-07-13	09:00+0900/12:00+0900	Rain	Asia	KR	Republic of Korea	Janghang wetland, Goyang, Han River Estuary Weland Protected Area	Civilian Controlled Zone and the Demilitarized Zone included Janghang Ramsar site	37.644829	126.742447	WGS84	6000	Aves	Passeriformes	Turdidae	Turdus pallidus (Gmelin, 1789)	Pale Thrush	1	Lee, W.S., Koo, T.H. and Park, J.Y. (2014). A Field Guide to The Birds of Korea. LG Evergreen Foundation (2nd edition).
HumanObservation	GOYANG-JANGHANG-292	EunJeong Kim | JiSeon Kim | EunJeong Lee | JungIn Sook | DongUk Han	2020-07-13	09:00+0900/12:00+0900	Rain	Asia	KR	Republic of Korea	Janghang wetland, Goyang, Han River Estuary Weland Protected Area	Civilian Controlled Zone and the Demilitarized Zone included Janghang Ramsar site	37.644829	126.742447	WGS84	6000	Aves	Passeriformes	Passeridae	Passer montanus (Linnaeus, 1758)	Eurasian Tree Sparrow	16	Lee, W.S., Koo, T.H. and Park, J.Y. (2014). A Field Guide to The Birds of Korea. LG Evergreen Foundation (2nd edition).
HumanObservation	GOYANG-JANGHANG-293	EunJeong Kim | JiSeon Kim | EunJeong Lee | JungIn Sook | DongUk Han	2020-07-20	09:00+0900/12:00+0900	Cloudy	Asia	KR	Republic of Korea	Janghang wetland, Goyang, Han River Estuary Weland Protected Area	Civilian Controlled Zone and the Demilitarized Zone included Janghang Ramsar site	37.644829	126.742447	WGS84	6000	Aves	Galliformes	Phasianidae	Phasianus colchicus (Linnaeus, 1758)	Common Pheasant	4	Lee, W.S., Koo, T.H. and Park, J.Y. (2014). A Field Guide to The Birds of Korea. LG Evergreen Foundation (2nd edition).
HumanObservation	GOYANG-JANGHANG-294	EunJeong Kim | JiSeon Kim | EunJeong Lee | JungIn Sook | DongUk Han	2020-07-20	09:00+0900/12:00+0900	Cloudy	Asia	KR	Republic of Korea	Janghang wetland, Goyang, Han River Estuary Weland Protected Area	Civilian Controlled Zone and the Demilitarized Zone included Janghang Ramsar site	37.644829	126.742447	WGS84	6000	Aves	Anseriformes	Anatidae	Anas poecilorhyncha (J.R.Forster, 1781)	Eastern Spot-billed Duck	173	Lee, W.S., Koo, T.H. and Park, J.Y. (2014). A Field Guide to The Birds of Korea. LG Evergreen Foundation (2nd edition).
HumanObservation	GOYANG-JANGHANG-295	EunJeong Kim | JiSeon Kim | EunJeong Lee | JungIn Sook | DongUk Han	2020-07-20	09:00+0900/12:00+0900	Cloudy	Asia	KR	Republic of Korea	Janghang wetland, Goyang, Han River Estuary Weland Protected Area	Civilian Controlled Zone and the Demilitarized Zone included Janghang Ramsar site	37.644829	126.742447	WGS84	6000	Aves	Anseriformes	Anatidae	Anas crecca (Linnaeus, 1758)	Eurasian Teal	2	Lee, W.S., Koo, T.H. and Park, J.Y. (2014). A Field Guide to The Birds of Korea. LG Evergreen Foundation (2nd edition).
HumanObservation	GOYANG-JANGHANG-296	EunJeong Kim | JiSeon Kim | EunJeong Lee | JungIn Sook | DongUk Han	2020-07-20	09:00+0900/12:00+0900	Cloudy	Asia	KR	Republic of Korea	Janghang wetland, Goyang, Han River Estuary Weland Protected Area	Civilian Controlled Zone and the Demilitarized Zone included Janghang Ramsar site	37.644829	126.742447	WGS84	6000	Aves	Pelecaniformes	Threskiornithidae	Platalea minor (Temminck & Schlegel, 1849)	Black-faced Spoonbill	19	Lee, W.S., Koo, T.H. and Park, J.Y. (2014). A Field Guide to The Birds of Korea. LG Evergreen Foundation (2nd edition).
HumanObservation	GOYANG-JANGHANG-297	EunJeong Kim | JiSeon Kim | EunJeong Lee | JungIn Sook | DongUk Han	2020-07-20	09:00+0900/12:00+0900	Cloudy	Asia	KR	Republic of Korea	Janghang wetland, Goyang, Han River Estuary Weland Protected Area	Civilian Controlled Zone and the Demilitarized Zone included Janghang Ramsar site	37.644829	126.742447	WGS84	6000	Aves	Pelecaniformes	Ardeidae	Nycticorax nycticorax (Linnaeus, 1758)	Black-crowned Night Heron	5	Lee, W.S., Koo, T.H. and Park, J.Y. (2014). A Field Guide to The Birds of Korea. LG Evergreen Foundation (2nd edition).
HumanObservation	GOYANG-JANGHANG-298	EunJeong Kim | JiSeon Kim | EunJeong Lee | JungIn Sook | DongUk Han	2020-07-20	09:00+0900/12:00+0900	Cloudy	Asia	KR	Republic of Korea	Janghang wetland, Goyang, Han River Estuary Weland Protected Area	Civilian Controlled Zone and the Demilitarized Zone included Janghang Ramsar site	37.644829	126.742447	WGS84	6000	Aves	Pelecaniformes	Ardeidae	Bubulcus ibis (Linnaeus, 1758)	Cattle Egret	3	Lee, W.S., Koo, T.H. and Park, J.Y. (2014). A Field Guide to The Birds of Korea. LG Evergreen Foundation (2nd edition).
HumanObservation	GOYANG-JANGHANG-299	EunJeong Kim | JiSeon Kim | EunJeong Lee | JungIn Sook | DongUk Han	2020-07-20	09:00+0900/12:00+0900	Cloudy	Asia	KR	Republic of Korea	Janghang wetland, Goyang, Han River Estuary Weland Protected Area	Civilian Controlled Zone and the Demilitarized Zone included Janghang Ramsar site	37.644829	126.742447	WGS84	6000	Aves	Pelecaniformes	Ardeidae	Ardea cinerea (Linnaeus, 1758)	Gray Heron	5	Lee, W.S., Koo, T.H. and Park, J.Y. (2014). A Field Guide to The Birds of Korea. LG Evergreen Foundation (2nd edition).
HumanObservation	GOYANG-JANGHANG-300	EunJeong Kim | JiSeon Kim | EunJeong Lee | JungIn Sook | DongUk Han	2020-07-20	09:00+0900/12:00+0900	Cloudy	Asia	KR	Republic of Korea	Janghang wetland, Goyang, Han River Estuary Weland Protected Area	Civilian Controlled Zone and the Demilitarized Zone included Janghang Ramsar site	37.644829	126.742447	WGS84	6000	Aves	Pelecaniformes	Ardeidae	Ardea alba (Linnaeus, 1758)	Great Egret	14	Lee, W.S., Koo, T.H. and Park, J.Y. (2014). A Field Guide to The Birds of Korea. LG Evergreen Foundation (2nd edition).
HumanObservation	GOYANG-JANGHANG-301	EunJeong Kim | JiSeon Kim | EunJeong Lee | JungIn Sook | DongUk Han	2020-07-20	09:00+0900/12:00+0900	Cloudy	Asia	KR	Republic of Korea	Janghang wetland, Goyang, Han River Estuary Weland Protected Area	Civilian Controlled Zone and the Demilitarized Zone included Janghang Ramsar site	37.644829	126.742447	WGS84	6000	Aves	Pelecaniformes	Ardeidae	Egretta intermedia (Wagler, 1829)	Intermediate Egret	5	Lee, W.S., Koo, T.H. and Park, J.Y. (2014). A Field Guide to The Birds of Korea. LG Evergreen Foundation (2nd edition).
HumanObservation	GOYANG-JANGHANG-302	EunJeong Kim | JiSeon Kim | EunJeong Lee | JungIn Sook | DongUk Han	2020-07-20	09:00+0900/12:00+0900	Cloudy	Asia	KR	Republic of Korea	Janghang wetland, Goyang, Han River Estuary Weland Protected Area	Civilian Controlled Zone and the Demilitarized Zone included Janghang Ramsar site	37.644829	126.742447	WGS84	6000	Aves	Pelecaniformes	Ardeidae	Egretta garzetta (Linnaeus, 1766)	Little Egret	2	Lee, W.S., Koo, T.H. and Park, J.Y. (2014). A Field Guide to The Birds of Korea. LG Evergreen Foundation (2nd edition).
HumanObservation	GOYANG-JANGHANG-303	EunJeong Kim | JiSeon Kim | EunJeong Lee | JungIn Sook | DongUk Han	2020-07-20	09:00+0900/12:00+0900	Cloudy	Asia	KR	Republic of Korea	Janghang wetland, Goyang, Han River Estuary Weland Protected Area	Civilian Controlled Zone and the Demilitarized Zone included Janghang Ramsar site	37.644829	126.742447	WGS84	6000	Aves	Pelecaniformes	Phalacrocoracidae	Phalacrocorax carbo (Linnaeus, 1758)	Great Cormorant	40	Lee, W.S., Koo, T.H. and Park, J.Y. (2014). A Field Guide to The Birds of Korea. LG Evergreen Foundation (2nd edition).
HumanObservation	GOYANG-JANGHANG-304	EunJeong Kim | JiSeon Kim | EunJeong Lee | JungIn Sook | DongUk Han	2020-07-20	09:00+0900/12:00+0900	Cloudy	Asia	KR	Republic of Korea	Janghang wetland, Goyang, Han River Estuary Weland Protected Area	Civilian Controlled Zone and the Demilitarized Zone included Janghang Ramsar site	37.644829	126.742447	WGS84	6000	Aves	Charadriformes	Charadriidae	Charadrius placidus (J.E.Gray & G.R.Gray, 1863)	Long-billed Plover	1	Lee, W.S., Koo, T.H. and Park, J.Y. (2014). A Field Guide to The Birds of Korea. LG Evergreen Foundation (2nd edition).
HumanObservation	GOYANG-JANGHANG-305	EunJeong Kim | JiSeon Kim | EunJeong Lee | JungIn Sook | DongUk Han	2020-07-20	09:00+0900/12:00+0900	Cloudy	Asia	KR	Republic of Korea	Janghang wetland, Goyang, Han River Estuary Weland Protected Area	Civilian Controlled Zone and the Demilitarized Zone included Janghang Ramsar site	37.644829	126.742447	WGS84	6000	Aves	Charadriformes	Scolopacidae	Tringa nebularia (Gunnerus, 1767)	Common Greenshank	3	Lee, W.S., Koo, T.H. and Park, J.Y. (2014). A Field Guide to The Birds of Korea. LG Evergreen Foundation (2nd edition).
HumanObservation	GOYANG-JANGHANG-306	EunJeong Kim | JiSeon Kim | EunJeong Lee | JungIn Sook | DongUk Han	2020-07-20	09:00+0900/12:00+0900	Cloudy	Asia	KR	Republic of Korea	Janghang wetland, Goyang, Han River Estuary Weland Protected Area	Civilian Controlled Zone and the Demilitarized Zone included Janghang Ramsar site	37.644829	126.742447	WGS84	6000	Aves	Charadriformes	Scolopacidae	Actitis hypoleucos (Linnaeus, 1758)	Common Sandpiper	2	Lee, W.S., Koo, T.H. and Park, J.Y. (2014). A Field Guide to The Birds of Korea. LG Evergreen Foundation (2nd edition).
HumanObservation	GOYANG-JANGHANG-307	EunJeong Kim | JiSeon Kim | EunJeong Lee | JungIn Sook | DongUk Han	2020-07-20	09:00+0900/12:00+0900	Cloudy	Asia	KR	Republic of Korea	Janghang wetland, Goyang, Han River Estuary Weland Protected Area	Civilian Controlled Zone and the Demilitarized Zone included Janghang Ramsar site	37.644829	126.742447	WGS84	6000	Aves	Charadriformes	Laridae	Larus crassirostris (Vieillot, 1818)	Black-tailed Gull	96	Lee, W.S., Koo, T.H. and Park, J.Y. (2014). A Field Guide to The Birds of Korea. LG Evergreen Foundation (2nd edition).
HumanObservation	GOYANG-JANGHANG-308	EunJeong Kim | JiSeon Kim | EunJeong Lee | JungIn Sook | DongUk Han	2020-07-20	09:00+0900/12:00+0900	Cloudy	Asia	KR	Republic of Korea	Janghang wetland, Goyang, Han River Estuary Weland Protected Area	Civilian Controlled Zone and the Demilitarized Zone included Janghang Ramsar site	37.644829	126.742447	WGS84	6000	Aves	Columbiformes	Columbidae	Streptopelia orientalis (Latham, 1790)	Oriental Turtle Dove	4	Lee, W.S., Koo, T.H. and Park, J.Y. (2014). A Field Guide to The Birds of Korea. LG Evergreen Foundation (2nd edition).
HumanObservation	GOYANG-JANGHANG-309	EunJeong Kim | JiSeon Kim | EunJeong Lee | JungIn Sook | DongUk Han	2020-07-20	09:00+0900/12:00+0900	Cloudy	Asia	KR	Republic of Korea	Janghang wetland, Goyang, Han River Estuary Weland Protected Area	Civilian Controlled Zone and the Demilitarized Zone included Janghang Ramsar site	37.644829	126.742447	WGS84	6000	Aves	Passeriformes	Acrocephalidae	Acrocephalus orientalis (Temminck & Schlegel, 1847)	Oriental Reed Warbler	2	Lee, W.S., Koo, T.H. and Park, J.Y. (2014). A Field Guide to The Birds of Korea. LG Evergreen Foundation (2nd edition).
HumanObservation	GOYANG-JANGHANG-310	EunJeong Kim | JiSeon Kim | EunJeong Lee | JungIn Sook | DongUk Han	2020-07-20	09:00+0900/12:00+0900	Cloudy	Asia	KR	Republic of Korea	Janghang wetland, Goyang, Han River Estuary Weland Protected Area	Civilian Controlled Zone and the Demilitarized Zone included Janghang Ramsar site	37.644829	126.742447	WGS84	6000	Aves	Passeriformes	Laniidae	Lanius bucephalus (Temminck & Schlegel, 1845)	Bull-headed Shrike	1	Lee, W.S., Koo, T.H. and Park, J.Y. (2014). A Field Guide to The Birds of Korea. LG Evergreen Foundation (2nd edition).
HumanObservation	GOYANG-JANGHANG-311	EunJeong Kim | JiSeon Kim | EunJeong Lee | JungIn Sook | DongUk Han	2020-07-20	09:00+0900/12:00+0900	Cloudy	Asia	KR	Republic of Korea	Janghang wetland, Goyang, Han River Estuary Weland Protected Area	Civilian Controlled Zone and the Demilitarized Zone included Janghang Ramsar site	37.644829	126.742447	WGS84	6000	Aves	Passeriformes	Corvidae	Corvus macrorhynchos (Wagler, 1827)	Large-billed Crow	3	Lee, W.S., Koo, T.H. and Park, J.Y. (2014). A Field Guide to The Birds of Korea. LG Evergreen Foundation (2nd edition).
HumanObservation	GOYANG-JANGHANG-312	EunJeong Kim | JiSeon Kim | EunJeong Lee | JungIn Sook | DongUk Han	2020-07-20	09:00+0900/12:00+0900	Cloudy	Asia	KR	Republic of Korea	Janghang wetland, Goyang, Han River Estuary Weland Protected Area	Civilian Controlled Zone and the Demilitarized Zone included Janghang Ramsar site	37.644829	126.742447	WGS84	6000	Aves	Passeriformes	Sylviidae	Sinosuthora webbiana (Gould, 1852)	Vinous-throated Parrotbill	5	Lee, W.S., Koo, T.H. and Park, J.Y. (2014). A Field Guide to The Birds of Korea. LG Evergreen Foundation (2nd edition).
HumanObservation	GOYANG-JANGHANG-313	EunJeong Kim | JiSeon Kim | EunJeong Lee | JungIn Sook | DongUk Han	2020-07-20	09:00+0900/12:00+0900	Cloudy	Asia	KR	Republic of Korea	Janghang wetland, Goyang, Han River Estuary Weland Protected Area	Civilian Controlled Zone and the Demilitarized Zone included Janghang Ramsar site	37.644829	126.742447	WGS84	6000	Aves	Passeriformes	Hirundinidae	Hirundo rustica (Linnaeus, 1758)	Barn Swallow	34	Lee, W.S., Koo, T.H. and Park, J.Y. (2014). A Field Guide to The Birds of Korea. LG Evergreen Foundation (2nd edition).
HumanObservation	GOYANG-JANGHANG-314	EunJeong Kim | JiSeon Kim | EunJeong Lee | JungIn Sook | DongUk Han	2020-07-20	09:00+0900/12:00+0900	Cloudy	Asia	KR	Republic of Korea	Janghang wetland, Goyang, Han River Estuary Weland Protected Area	Civilian Controlled Zone and the Demilitarized Zone included Janghang Ramsar site	37.644829	126.742447	WGS84	6000	Aves	Passeriformes	Pycnonotidae	Hypsipetes amaurotis (Temminck, 1830)	Brown-eared Bulbul	2	Lee, W.S., Koo, T.H. and Park, J.Y. (2014). A Field Guide to The Birds of Korea. LG Evergreen Foundation (2nd edition).
HumanObservation	GOYANG-JANGHANG-315	EunJeong Kim | JiSeon Kim | EunJeong Lee | JungIn Sook | DongUk Han	2020-08-10	09:00+0900/12:00+0900	Rain	Asia	KR	Republic of Korea	Janghang wetland, Goyang, Han River Estuary Weland Protected Area	Civilian Controlled Zone and the Demilitarized Zone included Janghang Ramsar site	37.644829	126.742447	WGS84	6000	Aves	Pelecaniformes	Threskiornithidae	Platalea minor (Temminck & Schlegel, 1849)	Black-faced Spoonbill	7	Lee, W.S., Koo, T.H. and Park, J.Y. (2014). A Field Guide to The Birds of Korea. LG Evergreen Foundation (2nd edition).
HumanObservation	GOYANG-JANGHANG-316	EunJeong Kim | JiSeon Kim | EunJeong Lee | JungIn Sook | DongUk Han	2020-08-10	09:00+0900/12:00+0900	Rain	Asia	KR	Republic of Korea	Janghang wetland, Goyang, Han River Estuary Weland Protected Area	Civilian Controlled Zone and the Demilitarized Zone included Janghang Ramsar site	37.644829	126.742447	WGS84	6000	Aves	Pelecaniformes	Phalacrocoracidae	Phalacrocorax carbo (Linnaeus, 1758)	Great Cormorant	3	Lee, W.S., Koo, T.H. and Park, J.Y. (2014). A Field Guide to The Birds of Korea. LG Evergreen Foundation (2nd edition).
HumanObservation	GOYANG-JANGHANG-317	EunJeong Kim | JiSeon Kim | EunJeong Lee | JungIn Sook | DongUk Han	2020-08-10	09:00+0900/12:00+0900	Rain	Asia	KR	Republic of Korea	Janghang wetland, Goyang, Han River Estuary Weland Protected Area	Civilian Controlled Zone and the Demilitarized Zone included Janghang Ramsar site	37.644829	126.742447	WGS84	6000	Aves	Passeriformes	Oriolidae	Oriolus chinensis (Linnaeus, 1766)	Black-naped Oriole	2	Lee, W.S., Koo, T.H. and Park, J.Y. (2014). A Field Guide to The Birds of Korea. LG Evergreen Foundation (2nd edition).
HumanObservation	GOYANG-JANGHANG-318	EunJeong Kim | JiSeon Kim | EunJeong Lee | JungIn Sook | DongUk Han	2020-08-24	09:00+0900/12:00+0900	Sunny	Asia	KR	Republic of Korea	Janghang wetland, Goyang, Han River Estuary Weland Protected Area	Civilian Controlled Zone and the Demilitarized Zone included Janghang Ramsar site	37.644829	126.742447	WGS84	6000	Aves	Galliformes	Phasianidae	Phasianus colchicus (Linnaeus, 1758)	Common Pheasant	1	Lee, W.S., Koo, T.H. and Park, J.Y. (2014). A Field Guide to The Birds of Korea. LG Evergreen Foundation (2nd edition).
HumanObservation	GOYANG-JANGHANG-319	EunJeong Kim | JiSeon Kim | EunJeong Lee | JungIn Sook | DongUk Han	2020-08-24	09:00+0900/12:00+0900	Sunny	Asia	KR	Republic of Korea	Janghang wetland, Goyang, Han River Estuary Weland Protected Area	Civilian Controlled Zone and the Demilitarized Zone included Janghang Ramsar site	37.644829	126.742447	WGS84	6000	Aves	Anseriformes	Anatidae	Anas poecilorhyncha (J.R.Forster, 1781)	Eastern Spot-billed Duck	19	Lee, W.S., Koo, T.H. and Park, J.Y. (2014). A Field Guide to The Birds of Korea. LG Evergreen Foundation (2nd edition).
HumanObservation	GOYANG-JANGHANG-320	EunJeong Kim | JiSeon Kim | EunJeong Lee | JungIn Sook | DongUk Han	2020-08-24	09:00+0900/12:00+0900	Sunny	Asia	KR	Republic of Korea	Janghang wetland, Goyang, Han River Estuary Weland Protected Area	Civilian Controlled Zone and the Demilitarized Zone included Janghang Ramsar site	37.644829	126.742447	WGS84	6000	Aves	Pelecaniformes	Ardeidae	Nycticorax nycticorax (Linnaeus, 1758)	Black-crowned Night Heron	1	Lee, W.S., Koo, T.H. and Park, J.Y. (2014). A Field Guide to The Birds of Korea. LG Evergreen Foundation (2nd edition).
HumanObservation	GOYANG-JANGHANG-321	EunJeong Kim | JiSeon Kim | EunJeong Lee | JungIn Sook | DongUk Han	2020-08-24	09:00+0900/12:00+0900	Sunny	Asia	KR	Republic of Korea	Janghang wetland, Goyang, Han River Estuary Weland Protected Area	Civilian Controlled Zone and the Demilitarized Zone included Janghang Ramsar site	37.644829	126.742447	WGS84	6000	Aves	Pelecaniformes	Ardeidae	Bubulcus ibis (Linnaeus, 1758)	Cattle Egret	9	Lee, W.S., Koo, T.H. and Park, J.Y. (2014). A Field Guide to The Birds of Korea. LG Evergreen Foundation (2nd edition).
HumanObservation	GOYANG-JANGHANG-322	EunJeong Kim | JiSeon Kim | EunJeong Lee | JungIn Sook | DongUk Han	2020-08-24	09:00+0900/12:00+0900	Sunny	Asia	KR	Republic of Korea	Janghang wetland, Goyang, Han River Estuary Weland Protected Area	Civilian Controlled Zone and the Demilitarized Zone included Janghang Ramsar site	37.644829	126.742447	WGS84	6000	Aves	Pelecaniformes	Ardeidae	Ardea cinerea (Linnaeus, 1758)	Gray Heron	9	Lee, W.S., Koo, T.H. and Park, J.Y. (2014). A Field Guide to The Birds of Korea. LG Evergreen Foundation (2nd edition).
HumanObservation	GOYANG-JANGHANG-323	EunJeong Kim | JiSeon Kim | EunJeong Lee | JungIn Sook | DongUk Han	2020-08-24	09:00+0900/12:00+0900	Sunny	Asia	KR	Republic of Korea	Janghang wetland, Goyang, Han River Estuary Weland Protected Area	Civilian Controlled Zone and the Demilitarized Zone included Janghang Ramsar site	37.644829	126.742447	WGS84	6000	Aves	Pelecaniformes	Ardeidae	Ardea alba (Linnaeus, 1758)	Great Egret	12	Lee, W.S., Koo, T.H. and Park, J.Y. (2014). A Field Guide to The Birds of Korea. LG Evergreen Foundation (2nd edition).
HumanObservation	GOYANG-JANGHANG-324	EunJeong Kim | JiSeon Kim | EunJeong Lee | JungIn Sook | DongUk Han	2020-08-24	09:00+0900/12:00+0900	Sunny	Asia	KR	Republic of Korea	Janghang wetland, Goyang, Han River Estuary Weland Protected Area	Civilian Controlled Zone and the Demilitarized Zone included Janghang Ramsar site	37.644829	126.742447	WGS84	6000	Aves	Pelecaniformes	Ardeidae	Egretta intermedia (Wagler, 1829)	Intermediate Egret	6	Lee, W.S., Koo, T.H. and Park, J.Y. (2014). A Field Guide to The Birds of Korea. LG Evergreen Foundation (2nd edition).
HumanObservation	GOYANG-JANGHANG-325	EunJeong Kim | JiSeon Kim | EunJeong Lee | JungIn Sook | DongUk Han	2020-08-24	09:00+0900/12:00+0900	Sunny	Asia	KR	Republic of Korea	Janghang wetland, Goyang, Han River Estuary Weland Protected Area	Civilian Controlled Zone and the Demilitarized Zone included Janghang Ramsar site	37.644829	126.742447	WGS84	6000	Aves	Pelecaniformes	Ardeidae	Egretta garzetta (Linnaeus, 1766)	Little Egret	3	Lee, W.S., Koo, T.H. and Park, J.Y. (2014). A Field Guide to The Birds of Korea. LG Evergreen Foundation (2nd edition).
HumanObservation	GOYANG-JANGHANG-326	EunJeong Kim | JiSeon Kim | EunJeong Lee | JungIn Sook | DongUk Han	2020-08-24	09:00+0900/12:00+0900	Sunny	Asia	KR	Republic of Korea	Janghang wetland, Goyang, Han River Estuary Weland Protected Area	Civilian Controlled Zone and the Demilitarized Zone included Janghang Ramsar site	37.644829	126.742447	WGS84	6000	Aves	Pelecaniformes	Phalacrocoracidae	Phalacrocorax carbo (Linnaeus, 1758)	Great Cormorant	23	Lee, W.S., Koo, T.H. and Park, J.Y. (2014). A Field Guide to The Birds of Korea. LG Evergreen Foundation (2nd edition).
HumanObservation	GOYANG-JANGHANG-327	EunJeong Kim | JiSeon Kim | EunJeong Lee | JungIn Sook | DongUk Han	2020-08-24	09:00+0900/12:00+0900	Sunny	Asia	KR	Republic of Korea	Janghang wetland, Goyang, Han River Estuary Weland Protected Area	Civilian Controlled Zone and the Demilitarized Zone included Janghang Ramsar site	37.644829	126.742447	WGS84	6000	Aves	Charadriformes	Charadriidae	Charadrius placidus (J.E.Gray & G.R.Gray, 1863)	Long-billed Plover	17	Lee, W.S., Koo, T.H. and Park, J.Y. (2014). A Field Guide to The Birds of Korea. LG Evergreen Foundation (2nd edition).
HumanObservation	GOYANG-JANGHANG-328	EunJeong Kim | JiSeon Kim | EunJeong Lee | JungIn Sook | DongUk Han	2020-08-24	09:00+0900/12:00+0900	Sunny	Asia	KR	Republic of Korea	Janghang wetland, Goyang, Han River Estuary Weland Protected Area	Civilian Controlled Zone and the Demilitarized Zone included Janghang Ramsar site	37.644829	126.742447	WGS84	6000	Aves	Charadriformes	Scolopacidae	Actitis hypoleucos (Linnaeus, 1758)	Common Sandpiper	2	Lee, W.S., Koo, T.H. and Park, J.Y. (2014). A Field Guide to The Birds of Korea. LG Evergreen Foundation (2nd edition).
HumanObservation	GOYANG-JANGHANG-329	EunJeong Kim | JiSeon Kim | EunJeong Lee | JungIn Sook | DongUk Han	2020-08-24	09:00+0900/12:00+0900	Sunny	Asia	KR	Republic of Korea	Janghang wetland, Goyang, Han River Estuary Weland Protected Area	Civilian Controlled Zone and the Demilitarized Zone included Janghang Ramsar site	37.644829	126.742447	WGS84	6000	Aves	Charadriformes	Laridae	Larus crassirostris (Vieillot, 1818)	Black-tailed Gull	7	Lee, W.S., Koo, T.H. and Park, J.Y. (2014). A Field Guide to The Birds of Korea. LG Evergreen Foundation (2nd edition).
HumanObservation	GOYANG-JANGHANG-330	EunJeong Kim | JiSeon Kim | EunJeong Lee | JungIn Sook | DongUk Han	2020-08-24	09:00+0900/12:00+0900	Sunny	Asia	KR	Republic of Korea	Janghang wetland, Goyang, Han River Estuary Weland Protected Area	Civilian Controlled Zone and the Demilitarized Zone included Janghang Ramsar site	37.644829	126.742447	WGS84	6000	Aves	Columbiformes	Columbidae	Streptopelia orientalis (Latham, 1790)	Oriental Turtle Dove	2	Lee, W.S., Koo, T.H. and Park, J.Y. (2014). A Field Guide to The Birds of Korea. LG Evergreen Foundation (2nd edition).
HumanObservation	GOYANG-JANGHANG-331	EunJeong Kim | JiSeon Kim | EunJeong Lee | JungIn Sook | DongUk Han	2020-08-24	09:00+0900/12:00+0900	Sunny	Asia	KR	Republic of Korea	Janghang wetland, Goyang, Han River Estuary Weland Protected Area	Civilian Controlled Zone and the Demilitarized Zone included Janghang Ramsar site	37.644829	126.742447	WGS84	6000	Aves	Columbiformes	Columbidae	Columba livia domestica (Linnaeus, 1766)	Domestic pigeon	4	Lee, W.S., Koo, T.H. and Park, J.Y. (2014). A Field Guide to The Birds of Korea. LG Evergreen Foundation (2nd edition).
HumanObservation	GOYANG-JANGHANG-332	EunJeong Kim | JiSeon Kim | EunJeong Lee | JungIn Sook | DongUk Han	2020-08-24	09:00+0900/12:00+0900	Sunny	Asia	KR	Republic of Korea	Janghang wetland, Goyang, Han River Estuary Weland Protected Area	Civilian Controlled Zone and the Demilitarized Zone included Janghang Ramsar site	37.644829	126.742447	WGS84	6000	Aves	Passeriformes	Oriolidae	Oriolus chinensis (Linnaeus, 1766)	Black-naped Oriole	2	Lee, W.S., Koo, T.H. and Park, J.Y. (2014). A Field Guide to The Birds of Korea. LG Evergreen Foundation (2nd edition).
HumanObservation	GOYANG-JANGHANG-333	EunJeong Kim | JiSeon Kim | EunJeong Lee | JungIn Sook | DongUk Han	2020-08-24	09:00+0900/12:00+0900	Sunny	Asia	KR	Republic of Korea	Janghang wetland, Goyang, Han River Estuary Weland Protected Area	Civilian Controlled Zone and the Demilitarized Zone included Janghang Ramsar site	37.644829	126.742447	WGS84	6000	Aves	Passeriformes	Hirundinidae	Hirundo rustica (Linnaeus, 1758)	Barn Swallow	1	Lee, W.S., Koo, T.H. and Park, J.Y. (2014). A Field Guide to The Birds of Korea. LG Evergreen Foundation (2nd edition).
HumanObservation	GOYANG-JANGHANG-334	EunJeong Kim | JiSeon Kim | EunJeong Lee | JungIn Sook | DongUk Han	2020-08-24	09:00+0900/12:00+0900	Sunny	Asia	KR	Republic of Korea	Janghang wetland, Goyang, Han River Estuary Weland Protected Area	Civilian Controlled Zone and the Demilitarized Zone included Janghang Ramsar site	37.644829	126.742447	WGS84	6000	Aves	Passeriformes	Passeridae	Passer montanus (Linnaeus, 1758)	Eurasian Tree Sparrow	5	Lee, W.S., Koo, T.H. and Park, J.Y. (2014). A Field Guide to The Birds of Korea. LG Evergreen Foundation (2nd edition).
HumanObservation	GOYANG-JANGHANG-335	EunJeong Kim | JiSeon Kim | EunJeong Lee | JungIn Sook | DongUk Han	2020-09-11	09:00+0900/12:00+0900	Cloudy	Asia	KR	Republic of Korea	Janghang wetland, Goyang, Han River Estuary Weland Protected Area	Civilian Controlled Zone and the Demilitarized Zone included Janghang Ramsar site	37.644829	126.742447	WGS84	6000	Aves	Falconiformes	Falconidae	Falco tinnunculus (Linnaeus, 1758)	Common Kestrel	1	Lee, W.S., Koo, T.H. and Park, J.Y. (2014). A Field Guide to The Birds of Korea. LG Evergreen Foundation (2nd edition).
HumanObservation	GOYANG-JANGHANG-336	EunJeong Kim | JiSeon Kim | EunJeong Lee | JungIn Sook | DongUk Han	2020-09-11	09:00+0900/12:00+0900	Cloudy	Asia	KR	Republic of Korea	Janghang wetland, Goyang, Han River Estuary Weland Protected Area	Civilian Controlled Zone and the Demilitarized Zone included Janghang Ramsar site	37.644829	126.742447	WGS84	6000	Aves	Falconiformes	Falconidae	Falco subbuteo (Linnaeus, 1758)	Eurasian Hobby	1	Lee, W.S., Koo, T.H. and Park, J.Y. (2014). A Field Guide to The Birds of Korea. LG Evergreen Foundation (2nd edition).
HumanObservation	GOYANG-JANGHANG-337	EunJeong Kim | JiSeon Kim | EunJeong Lee | JungIn Sook | DongUk Han	2020-09-11	09:00+0900/12:00+0900	Cloudy	Asia	KR	Republic of Korea	Janghang wetland, Goyang, Han River Estuary Weland Protected Area	Civilian Controlled Zone and the Demilitarized Zone included Janghang Ramsar site	37.644829	126.742447	WGS84	6000	Aves	Apodiformes	Coraciidae	Eurystomus orientalis (Linnaeus, 1766)	Oriental Dollarbird	4	Lee, W.S., Koo, T.H. and Park, J.Y. (2014). A Field Guide to The Birds of Korea. LG Evergreen Foundation (2nd edition).
HumanObservation	GOYANG-JANGHANG-338	EunJeong Kim | JiSeon Kim | EunJeong Lee | JungIn Sook | DongUk Han	2020-09-11	09:00+0900/12:00+0900	Cloudy	Asia	KR	Republic of Korea	Janghang wetland, Goyang, Han River Estuary Weland Protected Area	Civilian Controlled Zone and the Demilitarized Zone included Janghang Ramsar site	37.644829	126.742447	WGS84	6000	Aves	Passeriformes	Emberizidae	Emberiza cioides (von J.F.Brandt, 1843)	Meadow Bunting	1	Lee, W.S., Koo, T.H. and Park, J.Y. (2014). A Field Guide to The Birds of Korea. LG Evergreen Foundation (2nd edition).
HumanObservation	GOYANG-JANGHANG-339	EunJeong Kim | JiSeon Kim | EunJeong Lee | JungIn Sook | DongUk Han	2020-09-14	07:30+0900/10:30+0900	Sunny	Asia	KR	Republic of Korea	Janghang wetland, Goyang, Han River Estuary Weland Protected Area	Civilian Controlled Zone and the Demilitarized Zone included Janghang Ramsar site	37.644829	126.742447	WGS84	6000	Aves	Falconiformes	Falconidae	Falco tinnunculus (Linnaeus, 1758)	Common Kestrel	1	Lee, W.S., Koo, T.H. and Park, J.Y. (2014). A Field Guide to The Birds of Korea. LG Evergreen Foundation (2nd edition).
HumanObservation	GOYANG-JANGHANG-340	EunJeong Kim | JiSeon Kim | EunJeong Lee | JungIn Sook | DongUk Han	2020-09-14	07:30+0900/10:30+0900	Sunny	Asia	KR	Republic of Korea	Janghang wetland, Goyang, Han River Estuary Weland Protected Area	Civilian Controlled Zone and the Demilitarized Zone included Janghang Ramsar site	37.644829	126.742447	WGS84	6000	Aves	Passeriformes	Corvidae	Pica pica (Linnaeus, 1758)	Oriental Magpie	3	Lee, W.S., Koo, T.H. and Park, J.Y. (2014). A Field Guide to The Birds of Korea. LG Evergreen Foundation (2nd edition).
HumanObservation	GOYANG-JANGHANG-341	EunJeong Kim | JiSeon Kim | EunJeong Lee | JungIn Sook | DongUk Han	2020-09-14	07:30+0900/10:30+0900	Sunny	Asia	KR	Republic of Korea	Janghang wetland, Goyang, Han River Estuary Weland Protected Area	Civilian Controlled Zone and the Demilitarized Zone included Janghang Ramsar site	37.644829	126.742447	WGS84	6000	Aves	Passeriformes	Paridae	Sittiparus varius (Temminck & Schlegel, 1847)	Varied Tit	3	Lee, W.S., Koo, T.H. and Park, J.Y. (2014). A Field Guide to The Birds of Korea. LG Evergreen Foundation (2nd edition).
HumanObservation	GOYANG-JANGHANG-342	EunJeong Kim | JiSeon Kim | EunJeong Lee | JungIn Sook	2020-09-21	09:00+0900/12:00+0900	Sunny	Asia	KR	Republic of Korea	Janghang wetland, Goyang, Han River Estuary Weland Protected Area	Civilian Controlled Zone and the Demilitarized Zone included Janghang Ramsar site	37.644829	126.742447	WGS84	6000	Aves	Anseriformes	Anatidae	Anser fabalis (Latham, 1787)	Taiga Bean-Goose	10	Lee, W.S., Koo, T.H. and Park, J.Y. (2014). A Field Guide to The Birds of Korea. LG Evergreen Foundation (2nd edition).
HumanObservation	GOYANG-JANGHANG-343	EunJeong Kim | JiSeon Kim | EunJeong Lee | JungIn Sook	2020-09-21	09:00+0900/12:00+0900	Sunny	Asia	KR	Republic of Korea	Janghang wetland, Goyang, Han River Estuary Weland Protected Area	Civilian Controlled Zone and the Demilitarized Zone included Janghang Ramsar site	37.644829	126.742447	WGS84	6000	Aves	Anseriformes	Anatidae	Anas penelope (Linnaeus, 1758)	Eurasian Wigeon	9	Lee, W.S., Koo, T.H. and Park, J.Y. (2014). A Field Guide to The Birds of Korea. LG Evergreen Foundation (2nd edition).
HumanObservation	GOYANG-JANGHANG-344	EunJeong Kim | JiSeon Kim | EunJeong Lee | JungIn Sook	2020-09-21	09:00+0900/12:00+0900	Sunny	Asia	KR	Republic of Korea	Janghang wetland, Goyang, Han River Estuary Weland Protected Area	Civilian Controlled Zone and the Demilitarized Zone included Janghang Ramsar site	37.644829	126.742447	WGS84	6000	Aves	Anseriformes	Anatidae	Anas poecilorhyncha (J.R.Forster, 1781)	Eastern Spot-billed Duck	128	Lee, W.S., Koo, T.H. and Park, J.Y. (2014). A Field Guide to The Birds of Korea. LG Evergreen Foundation (2nd edition).
HumanObservation	GOYANG-JANGHANG-345	EunJeong Kim | JiSeon Kim | EunJeong Lee | JungIn Sook	2020-09-21	09:00+0900/12:00+0900	Sunny	Asia	KR	Republic of Korea	Janghang wetland, Goyang, Han River Estuary Weland Protected Area	Civilian Controlled Zone and the Demilitarized Zone included Janghang Ramsar site	37.644829	126.742447	WGS84	6000	Aves	Pelecaniformes	Threskiornithidae	Platalea minor (Temminck & Schlegel, 1849)	Black-faced Spoonbill	6	Lee, W.S., Koo, T.H. and Park, J.Y. (2014). A Field Guide to The Birds of Korea. LG Evergreen Foundation (2nd edition).
HumanObservation	GOYANG-JANGHANG-346	EunJeong Kim | JiSeon Kim | EunJeong Lee | JungIn Sook	2020-09-21	09:00+0900/12:00+0900	Sunny	Asia	KR	Republic of Korea	Janghang wetland, Goyang, Han River Estuary Weland Protected Area	Civilian Controlled Zone and the Demilitarized Zone included Janghang Ramsar site	37.644829	126.742447	WGS84	6000	Aves	Pelecaniformes	Ardeidae	Nycticorax nycticorax (Linnaeus, 1758)	Black-crowned Night Heron	2	Lee, W.S., Koo, T.H. and Park, J.Y. (2014). A Field Guide to The Birds of Korea. LG Evergreen Foundation (2nd edition).
HumanObservation	GOYANG-JANGHANG-347	EunJeong Kim | JiSeon Kim | EunJeong Lee | JungIn Sook	2020-09-21	09:00+0900/12:00+0900	Sunny	Asia	KR	Republic of Korea	Janghang wetland, Goyang, Han River Estuary Weland Protected Area	Civilian Controlled Zone and the Demilitarized Zone included Janghang Ramsar site	37.644829	126.742447	WGS84	6000	Aves	Pelecaniformes	Ardeidae	Bubulcus ibis (Linnaeus, 1758)	Cattle Egret	5	Lee, W.S., Koo, T.H. and Park, J.Y. (2014). A Field Guide to The Birds of Korea. LG Evergreen Foundation (2nd edition).
HumanObservation	GOYANG-JANGHANG-348	EunJeong Kim | JiSeon Kim | EunJeong Lee | JungIn Sook	2020-09-21	09:00+0900/12:00+0900	Sunny	Asia	KR	Republic of Korea	Janghang wetland, Goyang, Han River Estuary Weland Protected Area	Civilian Controlled Zone and the Demilitarized Zone included Janghang Ramsar site	37.644829	126.742447	WGS84	6000	Aves	Pelecaniformes	Ardeidae	Ardea cinerea (Linnaeus, 1758)	Gray Heron	18	Lee, W.S., Koo, T.H. and Park, J.Y. (2014). A Field Guide to The Birds of Korea. LG Evergreen Foundation (2nd edition).
HumanObservation	GOYANG-JANGHANG-349	EunJeong Kim | JiSeon Kim | EunJeong Lee | JungIn Sook	2020-09-21	09:00+0900/12:00+0900	Sunny	Asia	KR	Republic of Korea	Janghang wetland, Goyang, Han River Estuary Weland Protected Area	Civilian Controlled Zone and the Demilitarized Zone included Janghang Ramsar site	37.644829	126.742447	WGS84	6000	Aves	Pelecaniformes	Ardeidae	Ardea alba (Linnaeus, 1758)	Great Egret	13	Lee, W.S., Koo, T.H. and Park, J.Y. (2014). A Field Guide to The Birds of Korea. LG Evergreen Foundation (2nd edition).
HumanObservation	GOYANG-JANGHANG-350	EunJeong Kim | JiSeon Kim | EunJeong Lee | JungIn Sook	2020-09-21	09:00+0900/12:00+0900	Sunny	Asia	KR	Republic of Korea	Janghang wetland, Goyang, Han River Estuary Weland Protected Area	Civilian Controlled Zone and the Demilitarized Zone included Janghang Ramsar site	37.644829	126.742447	WGS84	6000	Aves	Pelecaniformes	Ardeidae	Egretta intermedia (Wagler, 1829)	Intermediate Egret	3	Lee, W.S., Koo, T.H. and Park, J.Y. (2014). A Field Guide to The Birds of Korea. LG Evergreen Foundation (2nd edition).
HumanObservation	GOYANG-JANGHANG-351	EunJeong Kim | JiSeon Kim | EunJeong Lee | JungIn Sook	2020-09-21	09:00+0900/12:00+0900	Sunny	Asia	KR	Republic of Korea	Janghang wetland, Goyang, Han River Estuary Weland Protected Area	Civilian Controlled Zone and the Demilitarized Zone included Janghang Ramsar site	37.644829	126.742447	WGS84	6000	Aves	Pelecaniformes	Ardeidae	Egretta garzetta (Linnaeus, 1766)	Little Egret	3	Lee, W.S., Koo, T.H. and Park, J.Y. (2014). A Field Guide to The Birds of Korea. LG Evergreen Foundation (2nd edition).
HumanObservation	GOYANG-JANGHANG-352	EunJeong Kim | JiSeon Kim | EunJeong Lee | JungIn Sook	2020-09-21	09:00+0900/12:00+0900	Sunny	Asia	KR	Republic of Korea	Janghang wetland, Goyang, Han River Estuary Weland Protected Area	Civilian Controlled Zone and the Demilitarized Zone included Janghang Ramsar site	37.644829	126.742447	WGS84	6000	Aves	Pelecaniformes	Phalacrocoracidae	Phalacrocorax carbo (Linnaeus, 1758)	Great Cormorant	174	Lee, W.S., Koo, T.H. and Park, J.Y. (2014). A Field Guide to The Birds of Korea. LG Evergreen Foundation (2nd edition).
HumanObservation	GOYANG-JANGHANG-353	EunJeong Kim | JiSeon Kim | EunJeong Lee | JungIn Sook	2020-09-21	09:00+0900/12:00+0900	Sunny	Asia	KR	Republic of Korea	Janghang wetland, Goyang, Han River Estuary Weland Protected Area	Civilian Controlled Zone and the Demilitarized Zone included Janghang Ramsar site	37.644829	126.742447	WGS84	6000	Aves	Falconiformes	Falconidae	Falco tinnunculus (Linnaeus, 1758)	Common Kestrel	2	Lee, W.S., Koo, T.H. and Park, J.Y. (2014). A Field Guide to The Birds of Korea. LG Evergreen Foundation (2nd edition).
HumanObservation	GOYANG-JANGHANG-354	EunJeong Kim | JiSeon Kim | EunJeong Lee | JungIn Sook	2020-09-21	09:00+0900/12:00+0900	Sunny	Asia	KR	Republic of Korea	Janghang wetland, Goyang, Han River Estuary Weland Protected Area	Civilian Controlled Zone and the Demilitarized Zone included Janghang Ramsar site	37.644829	126.742447	WGS84	6000	Aves	Charadriformes	Scolopacidae	Actitis hypoleucos (Linnaeus, 1758)	Common Sandpiper	4	Lee, W.S., Koo, T.H. and Park, J.Y. (2014). A Field Guide to The Birds of Korea. LG Evergreen Foundation (2nd edition).
HumanObservation	GOYANG-JANGHANG-355	EunJeong Kim | JiSeon Kim | EunJeong Lee | JungIn Sook	2020-09-21	09:00+0900/12:00+0900	Sunny	Asia	KR	Republic of Korea	Janghang wetland, Goyang, Han River Estuary Weland Protected Area	Civilian Controlled Zone and the Demilitarized Zone included Janghang Ramsar site	37.644829	126.742447	WGS84	6000	Aves	Charadriformes	Laridae	Larus crassirostris (Vieillot, 1818)	Black-tailed Gull	1	Lee, W.S., Koo, T.H. and Park, J.Y. (2014). A Field Guide to The Birds of Korea. LG Evergreen Foundation (2nd edition).
HumanObservation	GOYANG-JANGHANG-356	EunJeong Kim | JiSeon Kim | EunJeong Lee | JungIn Sook	2020-09-21	09:00+0900/12:00+0900	Sunny	Asia	KR	Republic of Korea	Janghang wetland, Goyang, Han River Estuary Weland Protected Area	Civilian Controlled Zone and the Demilitarized Zone included Janghang Ramsar site	37.644829	126.742447	WGS84	6000	Aves	Charadriformes	Laridae	Larus argentatus (Pontoppidan, 1763)	Vega gull	3	Lee, W.S., Koo, T.H. and Park, J.Y. (2014). A Field Guide to The Birds of Korea. LG Evergreen Foundation (2nd edition).
HumanObservation	GOYANG-JANGHANG-357	EunJeong Kim | JiSeon Kim | EunJeong Lee | JungIn Sook	2020-09-21	09:00+0900/12:00+0900	Sunny	Asia	KR	Republic of Korea	Janghang wetland, Goyang, Han River Estuary Weland Protected Area	Civilian Controlled Zone and the Demilitarized Zone included Janghang Ramsar site	37.644829	126.742447	WGS84	6000	Aves	Columbiformes	Columbidae	Streptopelia orientalis (Latham, 1790)	Oriental Turtle Dove	3	Lee, W.S., Koo, T.H. and Park, J.Y. (2014). A Field Guide to The Birds of Korea. LG Evergreen Foundation (2nd edition).
HumanObservation	GOYANG-JANGHANG-358	EunJeong Kim | JiSeon Kim | EunJeong Lee | JungIn Sook	2020-09-21	09:00+0900/12:00+0900	Sunny	Asia	KR	Republic of Korea	Janghang wetland, Goyang, Han River Estuary Weland Protected Area	Civilian Controlled Zone and the Demilitarized Zone included Janghang Ramsar site	37.644829	126.742447	WGS84	6000	Aves	Columbiformes	Columbidae	Columba livia domestica (Linnaeus, 1766)	Domestic pigeon	12	Lee, W.S., Koo, T.H. and Park, J.Y. (2014). A Field Guide to The Birds of Korea. LG Evergreen Foundation (2nd edition).
HumanObservation	GOYANG-JANGHANG-359	EunJeong Kim | JiSeon Kim | EunJeong Lee | JungIn Sook	2020-09-21	09:00+0900/12:00+0900	Sunny	Asia	KR	Republic of Korea	Janghang wetland, Goyang, Han River Estuary Weland Protected Area	Civilian Controlled Zone and the Demilitarized Zone included Janghang Ramsar site	37.644829	126.742447	WGS84	6000	Aves	Apodiformes	Coraciidae	Eurystomus orientalis (Linnaeus, 1766)	Oriental Dollarbird	3	Lee, W.S., Koo, T.H. and Park, J.Y. (2014). A Field Guide to The Birds of Korea. LG Evergreen Foundation (2nd edition).
HumanObservation	GOYANG-JANGHANG-360	EunJeong Kim | JiSeon Kim | EunJeong Lee | JungIn Sook	2020-09-21	09:00+0900/12:00+0900	Sunny	Asia	KR	Republic of Korea	Janghang wetland, Goyang, Han River Estuary Weland Protected Area	Civilian Controlled Zone and the Demilitarized Zone included Janghang Ramsar site	37.644829	126.742447	WGS84	6000	Aves	Piciformes	Picidae	Dendrocopos major (Linnaeus, 1758)	Great Spotted Woodpecker	1	Lee, W.S., Koo, T.H. and Park, J.Y. (2014). A Field Guide to The Birds of Korea. LG Evergreen Foundation (2nd edition).
HumanObservation	GOYANG-JANGHANG-361	EunJeong Kim | JiSeon Kim | EunJeong Lee | JungIn Sook	2020-09-21	09:00+0900/12:00+0900	Sunny	Asia	KR	Republic of Korea	Janghang wetland, Goyang, Han River Estuary Weland Protected Area	Civilian Controlled Zone and the Demilitarized Zone included Janghang Ramsar site	37.644829	126.742447	WGS84	6000	Aves	Passeriformes	Laniidae	Lanius bucephalus (Temminck & Schlegel, 1845)	Bull-headed Shrike	2	Lee, W.S., Koo, T.H. and Park, J.Y. (2014). A Field Guide to The Birds of Korea. LG Evergreen Foundation (2nd edition).
HumanObservation	GOYANG-JANGHANG-362	EunJeong Kim | JiSeon Kim | EunJeong Lee | JungIn Sook	2020-09-21	09:00+0900/12:00+0900	Sunny	Asia	KR	Republic of Korea	Janghang wetland, Goyang, Han River Estuary Weland Protected Area	Civilian Controlled Zone and the Demilitarized Zone included Janghang Ramsar site	37.644829	126.742447	WGS84	6000	Aves	Passeriformes	Corvidae	Cyanopica cyanus (Pallas, 1776)	Azure-winged Magpie	17	Lee, W.S., Koo, T.H. and Park, J.Y. (2014). A Field Guide to The Birds of Korea. LG Evergreen Foundation (2nd edition).
HumanObservation	GOYANG-JANGHANG-363	EunJeong Kim | JiSeon Kim | EunJeong Lee | JungIn Sook	2020-09-21	09:00+0900/12:00+0900	Sunny	Asia	KR	Republic of Korea	Janghang wetland, Goyang, Han River Estuary Weland Protected Area	Civilian Controlled Zone and the Demilitarized Zone included Janghang Ramsar site	37.644829	126.742447	WGS84	6000	Aves	Passeriformes	Corvidae	Pica pica (Linnaeus, 1758)	Oriental Magpie	1	Lee, W.S., Koo, T.H. and Park, J.Y. (2014). A Field Guide to The Birds of Korea. LG Evergreen Foundation (2nd edition).
HumanObservation	GOYANG-JANGHANG-364	EunJeong Kim | JiSeon Kim | EunJeong Lee | JungIn Sook	2020-09-21	09:00+0900/12:00+0900	Sunny	Asia	KR	Republic of Korea	Janghang wetland, Goyang, Han River Estuary Weland Protected Area	Civilian Controlled Zone and the Demilitarized Zone included Janghang Ramsar site	37.644829	126.742447	WGS84	6000	Aves	Passeriformes	Paridae	Parus major (Linnaeus, 1758)	Northern Great Tit	1	Lee, W.S., Koo, T.H. and Park, J.Y. (2014). A Field Guide to The Birds of Korea. LG Evergreen Foundation (2nd edition).
HumanObservation	GOYANG-JANGHANG-365	EunJeong Kim | JiSeon Kim | EunJeong Lee | JungIn Sook	2020-09-21	09:00+0900/12:00+0900	Sunny	Asia	KR	Republic of Korea	Janghang wetland, Goyang, Han River Estuary Weland Protected Area	Civilian Controlled Zone and the Demilitarized Zone included Janghang Ramsar site	37.644829	126.742447	WGS84	6000	Aves	Passeriformes	Sylviidae	Sinosuthora webbiana (Gould, 1852)	Vinous-throated Parrotbill	2	Lee, W.S., Koo, T.H. and Park, J.Y. (2014). A Field Guide to The Birds of Korea. LG Evergreen Foundation (2nd edition).
HumanObservation	GOYANG-JANGHANG-366	EunJeong Kim | JiSeon Kim | EunJeong Lee | JungIn Sook	2020-09-21	09:00+0900/12:00+0900	Sunny	Asia	KR	Republic of Korea	Janghang wetland, Goyang, Han River Estuary Weland Protected Area	Civilian Controlled Zone and the Demilitarized Zone included Janghang Ramsar site	37.644829	126.742447	WGS84	6000	Aves	Passeriformes	Hirundinidae	Hirundo rustica (Linnaeus, 1758)	Barn Swallow	4	Lee, W.S., Koo, T.H. and Park, J.Y. (2014). A Field Guide to The Birds of Korea. LG Evergreen Foundation (2nd edition).
HumanObservation	GOYANG-JANGHANG-367	EunJeong Kim | JiSeon Kim | EunJeong Lee | JungIn Sook	2020-09-21	09:00+0900/12:00+0900	Sunny	Asia	KR	Republic of Korea	Janghang wetland, Goyang, Han River Estuary Weland Protected Area	Civilian Controlled Zone and the Demilitarized Zone included Janghang Ramsar site	37.644829	126.742447	WGS84	6000	Aves	Passeriformes	Motacillidae	Motacilla cinerea (Tunstall, 1771)	Grey Wagtail	1	Lee, W.S., Koo, T.H. and Park, J.Y. (2014). A Field Guide to The Birds of Korea. LG Evergreen Foundation (2nd edition).
HumanObservation	GOYANG-JANGHANG-368	EunJeong Kim | JiSeon Kim | EunJeong Lee | JungIn Sook | YoonSeon Kim	2020-09-28	09:00+0900/12:00+0900	Sunny	Asia	KR	Republic of Korea	Janghang wetland, Goyang, Han River Estuary Weland Protected Area	Civilian Controlled Zone and the Demilitarized Zone included Janghang Ramsar site	37.644829	126.742447	WGS84	6000	Aves	Anseriformes	Anatidae	Anser fabalis (Latham, 1787)	Taiga Bean-Goose	51	Lee, W.S., Koo, T.H. and Park, J.Y. (2014). A Field Guide to The Birds of Korea. LG Evergreen Foundation (2nd edition).
HumanObservation	GOYANG-JANGHANG-369	EunJeong Kim | JiSeon Kim | EunJeong Lee | JungIn Sook | YoonSeon Kim	2020-09-28	09:00+0900/12:00+0900	Sunny	Asia	KR	Republic of Korea	Janghang wetland, Goyang, Han River Estuary Weland Protected Area	Civilian Controlled Zone and the Demilitarized Zone included Janghang Ramsar site	37.644829	126.742447	WGS84	6000	Aves	Anseriformes	Anatidae	Anas poecilorhyncha (J.R.Forster, 1781)	Eastern Spot-billed Duck	90	Lee, W.S., Koo, T.H. and Park, J.Y. (2014). A Field Guide to The Birds of Korea. LG Evergreen Foundation (2nd edition).
HumanObservation	GOYANG-JANGHANG-370	EunJeong Kim | JiSeon Kim | EunJeong Lee | JungIn Sook | YoonSeon Kim	2020-09-28	09:00+0900/12:00+0900	Sunny	Asia	KR	Republic of Korea	Janghang wetland, Goyang, Han River Estuary Weland Protected Area	Civilian Controlled Zone and the Demilitarized Zone included Janghang Ramsar site	37.644829	126.742447	WGS84	6000	Aves	Pelecaniformes	Threskiornithidae	Platalea minor (Temminck & Schlegel, 1849)	Black-faced Spoonbill	21	Lee, W.S., Koo, T.H. and Park, J.Y. (2014). A Field Guide to The Birds of Korea. LG Evergreen Foundation (2nd edition).
HumanObservation	GOYANG-JANGHANG-371	EunJeong Kim | JiSeon Kim | EunJeong Lee | JungIn Sook | YoonSeon Kim	2020-09-28	09:00+0900/12:00+0900	Sunny	Asia	KR	Republic of Korea	Janghang wetland, Goyang, Han River Estuary Weland Protected Area	Civilian Controlled Zone and the Demilitarized Zone included Janghang Ramsar site	37.644829	126.742447	WGS84	6000	Aves	Pelecaniformes	Ardeidae	Ardea cinerea (Linnaeus, 1758)	Gray Heron	20	Lee, W.S., Koo, T.H. and Park, J.Y. (2014). A Field Guide to The Birds of Korea. LG Evergreen Foundation (2nd edition).
HumanObservation	GOYANG-JANGHANG-372	EunJeong Kim | JiSeon Kim | EunJeong Lee | JungIn Sook | YoonSeon Kim	2020-09-28	09:00+0900/12:00+0900	Sunny	Asia	KR	Republic of Korea	Janghang wetland, Goyang, Han River Estuary Weland Protected Area	Civilian Controlled Zone and the Demilitarized Zone included Janghang Ramsar site	37.644829	126.742447	WGS84	6000	Aves	Pelecaniformes	Ardeidae	Ardea alba (Linnaeus, 1758)	Great Egret	2	Lee, W.S., Koo, T.H. and Park, J.Y. (2014). A Field Guide to The Birds of Korea. LG Evergreen Foundation (2nd edition).
HumanObservation	GOYANG-JANGHANG-373	EunJeong Kim | JiSeon Kim | EunJeong Lee | JungIn Sook | YoonSeon Kim	2020-09-28	09:00+0900/12:00+0900	Sunny	Asia	KR	Republic of Korea	Janghang wetland, Goyang, Han River Estuary Weland Protected Area	Civilian Controlled Zone and the Demilitarized Zone included Janghang Ramsar site	37.644829	126.742447	WGS84	6000	Aves	Pelecaniformes	Phalacrocoracidae	Phalacrocorax carbo (Linnaeus, 1758)	Great Cormorant	101	Lee, W.S., Koo, T.H. and Park, J.Y. (2014). A Field Guide to The Birds of Korea. LG Evergreen Foundation (2nd edition).
HumanObservation	GOYANG-JANGHANG-374	EunJeong Kim | JiSeon Kim | EunJeong Lee | JungIn Sook | YoonSeon Kim	2020-09-28	09:00+0900/12:00+0900	Sunny	Asia	KR	Republic of Korea	Janghang wetland, Goyang, Han River Estuary Weland Protected Area	Civilian Controlled Zone and the Demilitarized Zone included Janghang Ramsar site	37.644829	126.742447	WGS84	6000	Aves	Falconiformes	Falconidae	Falco tinnunculus (Linnaeus, 1758)	Common Kestrel	2	Lee, W.S., Koo, T.H. and Park, J.Y. (2014). A Field Guide to The Birds of Korea. LG Evergreen Foundation (2nd edition).
HumanObservation	GOYANG-JANGHANG-375	EunJeong Kim | JiSeon Kim | EunJeong Lee | JungIn Sook | YoonSeon Kim	2020-09-28	09:00+0900/12:00+0900	Sunny	Asia	KR	Republic of Korea	Janghang wetland, Goyang, Han River Estuary Weland Protected Area	Civilian Controlled Zone and the Demilitarized Zone included Janghang Ramsar site	37.644829	126.742447	WGS84	6000	Aves	Accipitriformes	Pandionidae	Pandion haliaetus (Linnaeus, 1758)	Western Osprey	1	Lee, W.S., Koo, T.H. and Park, J.Y. (2014). A Field Guide to The Birds of Korea. LG Evergreen Foundation (2nd edition).
HumanObservation	GOYANG-JANGHANG-376	EunJeong Kim | JiSeon Kim | EunJeong Lee | JungIn Sook | YoonSeon Kim	2020-09-28	09:00+0900/12:00+0900	Sunny	Asia	KR	Republic of Korea	Janghang wetland, Goyang, Han River Estuary Weland Protected Area	Civilian Controlled Zone and the Demilitarized Zone included Janghang Ramsar site	37.644829	126.742447	WGS84	6000	Aves	Charadriformes	Laridae	Larus crassirostris (Vieillot, 1818)	Black-tailed Gull	1	Lee, W.S., Koo, T.H. and Park, J.Y. (2014). A Field Guide to The Birds of Korea. LG Evergreen Foundation (2nd edition).
HumanObservation	GOYANG-JANGHANG-377	EunJeong Kim | JiSeon Kim | EunJeong Lee | JungIn Sook | YoonSeon Kim	2020-09-28	09:00+0900/12:00+0900	Sunny	Asia	KR	Republic of Korea	Janghang wetland, Goyang, Han River Estuary Weland Protected Area	Civilian Controlled Zone and the Demilitarized Zone included Janghang Ramsar site	37.644829	126.742447	WGS84	6000	Aves	Charadriformes	Laridae	Larus argentatus (Pontoppidan, 1763)	Vega gull	1	Lee, W.S., Koo, T.H. and Park, J.Y. (2014). A Field Guide to The Birds of Korea. LG Evergreen Foundation (2nd edition).
HumanObservation	GOYANG-JANGHANG-378	EunJeong Kim | JiSeon Kim | EunJeong Lee | JungIn Sook | YoonSeon Kim	2020-09-28	09:00+0900/12:00+0900	Sunny	Asia	KR	Republic of Korea	Janghang wetland, Goyang, Han River Estuary Weland Protected Area	Civilian Controlled Zone and the Demilitarized Zone included Janghang Ramsar site	37.644829	126.742447	WGS84	6000	Aves	Charadriformes	Laridae	Larus cachinnans (Pallas, 1811)	Monolian Gull	2	Lee, W.S., Koo, T.H. and Park, J.Y. (2014). A Field Guide to The Birds of Korea. LG Evergreen Foundation (2nd edition).
HumanObservation	GOYANG-JANGHANG-379	EunJeong Kim | JiSeon Kim | EunJeong Lee | JungIn Sook | YoonSeon Kim	2020-09-28	09:00+0900/12:00+0900	Sunny	Asia	KR	Republic of Korea	Janghang wetland, Goyang, Han River Estuary Weland Protected Area	Civilian Controlled Zone and the Demilitarized Zone included Janghang Ramsar site	37.644829	126.742447	WGS84	6000	Aves	Columbiformes	Columbidae	Streptopelia orientalis (Latham, 1790)	Oriental Turtle Dove	10	Lee, W.S., Koo, T.H. and Park, J.Y. (2014). A Field Guide to The Birds of Korea. LG Evergreen Foundation (2nd edition).
HumanObservation	GOYANG-JANGHANG-380	EunJeong Kim | JiSeon Kim | EunJeong Lee | JungIn Sook | YoonSeon Kim	2020-09-28	09:00+0900/12:00+0900	Sunny	Asia	KR	Republic of Korea	Janghang wetland, Goyang, Han River Estuary Weland Protected Area	Civilian Controlled Zone and the Demilitarized Zone included Janghang Ramsar site	37.644829	126.742447	WGS84	6000	Aves	Piciformes	Picidae	Dendrocopos kizuki (Temminck, 1836)	Japanese Pygmy Woodpecker	2	Lee, W.S., Koo, T.H. and Park, J.Y. (2014). A Field Guide to The Birds of Korea. LG Evergreen Foundation (2nd edition).
HumanObservation	GOYANG-JANGHANG-381	EunJeong Kim | JiSeon Kim | EunJeong Lee | JungIn Sook | YoonSeon Kim	2020-09-28	09:00+0900/12:00+0900	Sunny	Asia	KR	Republic of Korea	Janghang wetland, Goyang, Han River Estuary Weland Protected Area	Civilian Controlled Zone and the Demilitarized Zone included Janghang Ramsar site	37.644829	126.742447	WGS84	6000	Aves	Piciformes	Picidae	Dendrocopos major (Linnaeus, 1758)	Great Spotted Woodpecker	1	Lee, W.S., Koo, T.H. and Park, J.Y. (2014). A Field Guide to The Birds of Korea. LG Evergreen Foundation (2nd edition).
HumanObservation	GOYANG-JANGHANG-382	EunJeong Kim | JiSeon Kim | EunJeong Lee | JungIn Sook | YoonSeon Kim	2020-09-28	09:00+0900/12:00+0900	Sunny	Asia	KR	Republic of Korea	Janghang wetland, Goyang, Han River Estuary Weland Protected Area	Civilian Controlled Zone and the Demilitarized Zone included Janghang Ramsar site	37.644829	126.742447	WGS84	6000	Aves	Passeriformes	Laniidae	Lanius bucephalus (Temminck & Schlegel, 1845)	Bull-headed Shrike	1	Lee, W.S., Koo, T.H. and Park, J.Y. (2014). A Field Guide to The Birds of Korea. LG Evergreen Foundation (2nd edition).
HumanObservation	GOYANG-JANGHANG-383	EunJeong Kim | JiSeon Kim | EunJeong Lee | JungIn Sook | YoonSeon Kim	2020-09-28	09:00+0900/12:00+0900	Sunny	Asia	KR	Republic of Korea	Janghang wetland, Goyang, Han River Estuary Weland Protected Area	Civilian Controlled Zone and the Demilitarized Zone included Janghang Ramsar site	37.644829	126.742447	WGS84	6000	Aves	Passeriformes	Corvidae	Cyanopica cyanus (Pallas, 1776)	Azure-winged Magpie	13	Lee, W.S., Koo, T.H. and Park, J.Y. (2014). A Field Guide to The Birds of Korea. LG Evergreen Foundation (2nd edition).
HumanObservation	GOYANG-JANGHANG-384	EunJeong Kim | JiSeon Kim | EunJeong Lee | JungIn Sook | YoonSeon Kim	2020-09-28	09:00+0900/12:00+0900	Sunny	Asia	KR	Republic of Korea	Janghang wetland, Goyang, Han River Estuary Weland Protected Area	Civilian Controlled Zone and the Demilitarized Zone included Janghang Ramsar site	37.644829	126.742447	WGS84	6000	Aves	Passeriformes	Corvidae	Pica pica (Linnaeus, 1758)	Oriental Magpie	3	Lee, W.S., Koo, T.H. and Park, J.Y. (2014). A Field Guide to The Birds of Korea. LG Evergreen Foundation (2nd edition).
HumanObservation	GOYANG-JANGHANG-385	EunJeong Kim | JiSeon Kim | EunJeong Lee | JungIn Sook | YoonSeon Kim	2020-09-28	09:00+0900/12:00+0900	Sunny	Asia	KR	Republic of Korea	Janghang wetland, Goyang, Han River Estuary Weland Protected Area	Civilian Controlled Zone and the Demilitarized Zone included Janghang Ramsar site	37.644829	126.742447	WGS84	6000	Aves	Passeriformes	Paridae	Parus major (Linnaeus, 1758)	Northern Great Tit	4	Lee, W.S., Koo, T.H. and Park, J.Y. (2014). A Field Guide to The Birds of Korea. LG Evergreen Foundation (2nd edition).
HumanObservation	GOYANG-JANGHANG-386	EunJeong Kim | JiSeon Kim | EunJeong Lee | JungIn Sook | YoonSeon Kim	2020-09-28	09:00+0900/12:00+0900	Sunny	Asia	KR	Republic of Korea	Janghang wetland, Goyang, Han River Estuary Weland Protected Area	Civilian Controlled Zone and the Demilitarized Zone included Janghang Ramsar site	37.644829	126.742447	WGS84	6000	Aves	Passeriformes	Sylviidae	Sinosuthora webbiana (Gould, 1852)	Vinous-throated Parrotbill	5	Lee, W.S., Koo, T.H. and Park, J.Y. (2014). A Field Guide to The Birds of Korea. LG Evergreen Foundation (2nd edition).
HumanObservation	GOYANG-JANGHANG-387	EunJeong Kim | JiSeon Kim | EunJeong Lee | JungIn Sook | YoonSeon Kim	2020-09-28	09:00+0900/12:00+0900	Sunny	Asia	KR	Republic of Korea	Janghang wetland, Goyang, Han River Estuary Weland Protected Area	Civilian Controlled Zone and the Demilitarized Zone included Janghang Ramsar site	37.644829	126.742447	WGS84	6000	Aves	Passeriformes	Hirundinidae	Hirundo rustica (Linnaeus, 1758)	Barn Swallow	5	Lee, W.S., Koo, T.H. and Park, J.Y. (2014). A Field Guide to The Birds of Korea. LG Evergreen Foundation (2nd edition).
HumanObservation	GOYANG-JANGHANG-388	EunJeong Kim | JiSeon Kim | EunJeong Lee | JungIn Sook | YoonSeon Kim	2020-09-28	09:00+0900/12:00+0900	Sunny	Asia	KR	Republic of Korea	Janghang wetland, Goyang, Han River Estuary Weland Protected Area	Civilian Controlled Zone and the Demilitarized Zone included Janghang Ramsar site	37.644829	126.742447	WGS84	6000	Aves	Passeriformes	Pycnonotidae	Hypsipetes amaurotis (Temminck, 1830)	Brown-eared Bulbul	2	Lee, W.S., Koo, T.H. and Park, J.Y. (2014). A Field Guide to The Birds of Korea. LG Evergreen Foundation (2nd edition).
HumanObservation	GOYANG-JANGHANG-389	EunJeong Kim | JiSeon Kim | EunJeong Lee | JungIn Sook | YoonSeon Kim	2020-09-28	09:00+0900/12:00+0900	Sunny	Asia	KR	Republic of Korea	Janghang wetland, Goyang, Han River Estuary Weland Protected Area	Civilian Controlled Zone and the Demilitarized Zone included Janghang Ramsar site	37.644829	126.742447	WGS84	6000	Aves	Passeriformes	Phylloscipidae	Phylloscopus borealis (J.H.Blasius, 1858)	Arctic Warbler	1	Lee, W.S., Koo, T.H. and Park, J.Y. (2014). A Field Guide to The Birds of Korea. LG Evergreen Foundation (2nd edition).
HumanObservation	GOYANG-JANGHANG-390	EunJeong Kim | JiSeon Kim | EunJeong Lee | JungIn Sook | YoonSeon Kim	2020-09-28	09:00+0900/12:00+0900	Sunny	Asia	KR	Republic of Korea	Janghang wetland, Goyang, Han River Estuary Weland Protected Area	Civilian Controlled Zone and the Demilitarized Zone included Janghang Ramsar site	37.644829	126.742447	WGS84	6000	Aves	Passeriformes	Muscicapidae	Phoenicurus auroreus (Pallas, 1776)	Daurian Redstart	1	Lee, W.S., Koo, T.H. and Park, J.Y. (2014). A Field Guide to The Birds of Korea. LG Evergreen Foundation (2nd edition).
HumanObservation	GOYANG-JANGHANG-391	EunJeong Kim | JiSeon Kim | EunJeong Lee | JungIn Sook | YoonSeon Kim	2020-09-28	09:00+0900/12:00+0900	Sunny	Asia	KR	Republic of Korea	Janghang wetland, Goyang, Han River Estuary Weland Protected Area	Civilian Controlled Zone and the Demilitarized Zone included Janghang Ramsar site	37.644829	126.742447	WGS84	6000	Aves	Passeriformes	Passeridae	Passer montanus (Linnaeus, 1758)	Eurasian Tree Sparrow	10	Lee, W.S., Koo, T.H. and Park, J.Y. (2014). A Field Guide to The Birds of Korea. LG Evergreen Foundation (2nd edition).
HumanObservation	GOYANG-JANGHANG-392	EunJeong Kim | JiSeon Kim | EunJeong Lee | JungIn Sook | YoonSeon Kim	2020-09-28	09:00+0900/12:00+0900	Sunny	Asia	KR	Republic of Korea	Janghang wetland, Goyang, Han River Estuary Weland Protected Area	Civilian Controlled Zone and the Demilitarized Zone included Janghang Ramsar site	37.644829	126.742447	WGS84	6000	Aves	Passeriformes	Emberizidae	Emberiza elegans (Temminck, 1836)	Yellow-throated Bunting	6	Lee, W.S., Koo, T.H. and Park, J.Y. (2014). A Field Guide to The Birds of Korea. LG Evergreen Foundation (2nd edition).
HumanObservation	GOYANG-JANGHANG-393	EunJeong Kim | JiSeon Kim | EunJeong Lee | JungIn Sook | YoonSeon Kim | DongUk Han	2020-10-05	09:00+0900/12:00+0900	Sunny	Asia	KR	Republic of Korea	Janghang wetland, Goyang, Han River Estuary Weland Protected Area	Civilian Controlled Zone and the Demilitarized Zone included Janghang Ramsar site	37.644829	126.742447	WGS84	6000	Aves	Anseriformes	Anatidae	Anser fabalis (Latham, 1787)	Taiga Bean-Goose	5738	Lee, W.S., Koo, T.H. and Park, J.Y. (2014). A Field Guide to The Birds of Korea. LG Evergreen Foundation (2nd edition).
HumanObservation	GOYANG-JANGHANG-394	EunJeong Kim | JiSeon Kim | EunJeong Lee | JungIn Sook | YoonSeon Kim | DongUk Han	2020-10-05	09:00+0900/12:00+0900	Sunny	Asia	KR	Republic of Korea	Janghang wetland, Goyang, Han River Estuary Weland Protected Area	Civilian Controlled Zone and the Demilitarized Zone included Janghang Ramsar site	37.644829	126.742447	WGS84	6000	Aves	Anseriformes	Anatidae	Anser albifrons (Scopoli, 1769)	Greater White-fronted Goose	18	Lee, W.S., Koo, T.H. and Park, J.Y. (2014). A Field Guide to The Birds of Korea. LG Evergreen Foundation (2nd edition).
HumanObservation	GOYANG-JANGHANG-395	EunJeong Kim | JiSeon Kim | EunJeong Lee | JungIn Sook | YoonSeon Kim | DongUk Han	2020-10-05	09:00+0900/12:00+0900	Sunny	Asia	KR	Republic of Korea	Janghang wetland, Goyang, Han River Estuary Weland Protected Area	Civilian Controlled Zone and the Demilitarized Zone included Janghang Ramsar site	37.644829	126.742447	WGS84	6000	Aves	Anseriformes	Anatidae	Anas penelope (Linnaeus, 1758)	Eurasian Wigeon	8	Lee, W.S., Koo, T.H. and Park, J.Y. (2014). A Field Guide to The Birds of Korea. LG Evergreen Foundation (2nd edition).
HumanObservation	GOYANG-JANGHANG-396	EunJeong Kim | JiSeon Kim | EunJeong Lee | JungIn Sook | YoonSeon Kim | DongUk Han	2020-10-05	09:00+0900/12:00+0900	Sunny	Asia	KR	Republic of Korea	Janghang wetland, Goyang, Han River Estuary Weland Protected Area	Civilian Controlled Zone and the Demilitarized Zone included Janghang Ramsar site	37.644829	126.742447	WGS84	6000	Aves	Anseriformes	Anatidae	Anas falcata (Georgi, 1775)	Falcated Duck	10	Lee, W.S., Koo, T.H. and Park, J.Y. (2014). A Field Guide to The Birds of Korea. LG Evergreen Foundation (2nd edition).
HumanObservation	GOYANG-JANGHANG-397	EunJeong Kim | JiSeon Kim | EunJeong Lee | JungIn Sook | YoonSeon Kim | DongUk Han	2020-10-05	09:00+0900/12:00+0900	Sunny	Asia	KR	Republic of Korea	Janghang wetland, Goyang, Han River Estuary Weland Protected Area	Civilian Controlled Zone and the Demilitarized Zone included Janghang Ramsar site	37.644829	126.742447	WGS84	6000	Aves	Anseriformes	Anatidae	Anas platyrhynchos (Linnaeus, 1758)	Mallard	3	Lee, W.S., Koo, T.H. and Park, J.Y. (2014). A Field Guide to The Birds of Korea. LG Evergreen Foundation (2nd edition).
HumanObservation	GOYANG-JANGHANG-398	EunJeong Kim | JiSeon Kim | EunJeong Lee | JungIn Sook | YoonSeon Kim | DongUk Han	2020-10-05	09:00+0900/12:00+0900	Sunny	Asia	KR	Republic of Korea	Janghang wetland, Goyang, Han River Estuary Weland Protected Area	Civilian Controlled Zone and the Demilitarized Zone included Janghang Ramsar site	37.644829	126.742447	WGS84	6000	Aves	Anseriformes	Anatidae	Anas poecilorhyncha (J.R.Forster, 1781)	Eastern Spot-billed Duck	245	Lee, W.S., Koo, T.H. and Park, J.Y. (2014). A Field Guide to The Birds of Korea. LG Evergreen Foundation (2nd edition).
HumanObservation	GOYANG-JANGHANG-399	EunJeong Kim | JiSeon Kim | EunJeong Lee | JungIn Sook | YoonSeon Kim | DongUk Han	2020-10-05	09:00+0900/12:00+0900	Sunny	Asia	KR	Republic of Korea	Janghang wetland, Goyang, Han River Estuary Weland Protected Area	Civilian Controlled Zone and the Demilitarized Zone included Janghang Ramsar site	37.644829	126.742447	WGS84	6000	Aves	Anseriformes	Anatidae	Anas crecca (Linnaeus, 1758)	Eurasian Teal	16	Lee, W.S., Koo, T.H. and Park, J.Y. (2014). A Field Guide to The Birds of Korea. LG Evergreen Foundation (2nd edition).
HumanObservation	GOYANG-JANGHANG-400	EunJeong Kim | JiSeon Kim | EunJeong Lee | JungIn Sook | YoonSeon Kim | DongUk Han	2020-10-05	09:00+0900/12:00+0900	Sunny	Asia	KR	Republic of Korea	Janghang wetland, Goyang, Han River Estuary Weland Protected Area	Civilian Controlled Zone and the Demilitarized Zone included Janghang Ramsar site	37.644829	126.742447	WGS84	6000	Aves	Pelecaniformes	Threskiornithidae	Platalea minor (Temminck & Schlegel, 1849)	Black-faced Spoonbill	26	Lee, W.S., Koo, T.H. and Park, J.Y. (2014). A Field Guide to The Birds of Korea. LG Evergreen Foundation (2nd edition).
HumanObservation	GOYANG-JANGHANG-401	EunJeong Kim | JiSeon Kim | EunJeong Lee | JungIn Sook | YoonSeon Kim | DongUk Han	2020-10-05	09:00+0900/12:00+0900	Sunny	Asia	KR	Republic of Korea	Janghang wetland, Goyang, Han River Estuary Weland Protected Area	Civilian Controlled Zone and the Demilitarized Zone included Janghang Ramsar site	37.644829	126.742447	WGS84	6000	Aves	Pelecaniformes	Ardeidae	Bubulcus ibis (Linnaeus, 1758)	Cattle Egret	6	Lee, W.S., Koo, T.H. and Park, J.Y. (2014). A Field Guide to The Birds of Korea. LG Evergreen Foundation (2nd edition).
HumanObservation	GOYANG-JANGHANG-402	EunJeong Kim | JiSeon Kim | EunJeong Lee | JungIn Sook | YoonSeon Kim | DongUk Han	2020-10-05	09:00+0900/12:00+0900	Sunny	Asia	KR	Republic of Korea	Janghang wetland, Goyang, Han River Estuary Weland Protected Area	Civilian Controlled Zone and the Demilitarized Zone included Janghang Ramsar site	37.644829	126.742447	WGS84	6000	Aves	Pelecaniformes	Ardeidae	Ardea cinerea (Linnaeus, 1758)	Gray Heron	22	Lee, W.S., Koo, T.H. and Park, J.Y. (2014). A Field Guide to The Birds of Korea. LG Evergreen Foundation (2nd edition).
HumanObservation	GOYANG-JANGHANG-403	EunJeong Kim | JiSeon Kim | EunJeong Lee | JungIn Sook | YoonSeon Kim | DongUk Han	2020-10-05	09:00+0900/12:00+0900	Sunny	Asia	KR	Republic of Korea	Janghang wetland, Goyang, Han River Estuary Weland Protected Area	Civilian Controlled Zone and the Demilitarized Zone included Janghang Ramsar site	37.644829	126.742447	WGS84	6000	Aves	Pelecaniformes	Ardeidae	Ardea alba (Linnaeus, 1758)	Great Egret	6	Lee, W.S., Koo, T.H. and Park, J.Y. (2014). A Field Guide to The Birds of Korea. LG Evergreen Foundation (2nd edition).
HumanObservation	GOYANG-JANGHANG-404	EunJeong Kim | JiSeon Kim | EunJeong Lee | JungIn Sook | YoonSeon Kim | DongUk Han	2020-10-05	09:00+0900/12:00+0900	Sunny	Asia	KR	Republic of Korea	Janghang wetland, Goyang, Han River Estuary Weland Protected Area	Civilian Controlled Zone and the Demilitarized Zone included Janghang Ramsar site	37.644829	126.742447	WGS84	6000	Aves	Pelecaniformes	Ardeidae	Egretta intermedia (Wagler, 1829)	Intermediate Egret	5	Lee, W.S., Koo, T.H. and Park, J.Y. (2014). A Field Guide to The Birds of Korea. LG Evergreen Foundation (2nd edition).
HumanObservation	GOYANG-JANGHANG-405	EunJeong Kim | JiSeon Kim | EunJeong Lee | JungIn Sook | YoonSeon Kim | DongUk Han	2020-10-05	09:00+0900/12:00+0900	Sunny	Asia	KR	Republic of Korea	Janghang wetland, Goyang, Han River Estuary Weland Protected Area	Civilian Controlled Zone and the Demilitarized Zone included Janghang Ramsar site	37.644829	126.742447	WGS84	6000	Aves	Pelecaniformes	Ardeidae	Egretta garzetta (Linnaeus, 1766)	Little Egret	3	Lee, W.S., Koo, T.H. and Park, J.Y. (2014). A Field Guide to The Birds of Korea. LG Evergreen Foundation (2nd edition).
HumanObservation	GOYANG-JANGHANG-406	EunJeong Kim | JiSeon Kim | EunJeong Lee | JungIn Sook | YoonSeon Kim | DongUk Han	2020-10-05	09:00+0900/12:00+0900	Sunny	Asia	KR	Republic of Korea	Janghang wetland, Goyang, Han River Estuary Weland Protected Area	Civilian Controlled Zone and the Demilitarized Zone included Janghang Ramsar site	37.644829	126.742447	WGS84	6000	Aves	Pelecaniformes	Phalacrocoracidae	Phalacrocorax carbo (Linnaeus, 1758)	Great Cormorant	262	Lee, W.S., Koo, T.H. and Park, J.Y. (2014). A Field Guide to The Birds of Korea. LG Evergreen Foundation (2nd edition).
HumanObservation	GOYANG-JANGHANG-407	EunJeong Kim | JiSeon Kim | EunJeong Lee | JungIn Sook | YoonSeon Kim | DongUk Han	2020-10-05	09:00+0900/12:00+0900	Sunny	Asia	KR	Republic of Korea	Janghang wetland, Goyang, Han River Estuary Weland Protected Area	Civilian Controlled Zone and the Demilitarized Zone included Janghang Ramsar site	37.644829	126.742447	WGS84	6000	Aves	Falconiformes	Falconidae	Falco tinnunculus (Linnaeus, 1758)	Common Kestrel	2	Lee, W.S., Koo, T.H. and Park, J.Y. (2014). A Field Guide to The Birds of Korea. LG Evergreen Foundation (2nd edition).
HumanObservation	GOYANG-JANGHANG-408	EunJeong Kim | JiSeon Kim | EunJeong Lee | JungIn Sook | YoonSeon Kim | DongUk Han	2020-10-05	09:00+0900/12:00+0900	Sunny	Asia	KR	Republic of Korea	Janghang wetland, Goyang, Han River Estuary Weland Protected Area	Civilian Controlled Zone and the Demilitarized Zone included Janghang Ramsar site	37.644829	126.742447	WGS84	6000	Aves	Accipitriformes	Accipitridae	Buteo buteo (Linnaeus, 1758)	Common Buzzard	1	Lee, W.S., Koo, T.H. and Park, J.Y. (2014). A Field Guide to The Birds of Korea. LG Evergreen Foundation (2nd edition).
HumanObservation	GOYANG-JANGHANG-409	EunJeong Kim | JiSeon Kim | EunJeong Lee | JungIn Sook | YoonSeon Kim | DongUk Han	2020-10-05	09:00+0900/12:00+0900	Sunny	Asia	KR	Republic of Korea	Janghang wetland, Goyang, Han River Estuary Weland Protected Area	Civilian Controlled Zone and the Demilitarized Zone included Janghang Ramsar site	37.644829	126.742447	WGS84	6000	Aves	Gruiformes	Rallidae	Gallinula chloropus (Linnaeus, 1758)	Common Moorhen	1	Lee, W.S., Koo, T.H. and Park, J.Y. (2014). A Field Guide to The Birds of Korea. LG Evergreen Foundation (2nd edition).
HumanObservation	GOYANG-JANGHANG-410	EunJeong Kim | JiSeon Kim | EunJeong Lee | JungIn Sook | YoonSeon Kim | DongUk Han	2020-10-05	09:00+0900/12:00+0900	Sunny	Asia	KR	Republic of Korea	Janghang wetland, Goyang, Han River Estuary Weland Protected Area	Civilian Controlled Zone and the Demilitarized Zone included Janghang Ramsar site	37.644829	126.742447	WGS84	6000	Aves	Charadriformes	Scolopacidae	Gallinago gallinago (Linnaeus, 1758)	Common Snipe	4	Lee, W.S., Koo, T.H. and Park, J.Y. (2014). A Field Guide to The Birds of Korea. LG Evergreen Foundation (2nd edition).
HumanObservation	GOYANG-JANGHANG-411	EunJeong Kim | JiSeon Kim | EunJeong Lee | JungIn Sook | YoonSeon Kim | DongUk Han	2020-10-05	09:00+0900/12:00+0900	Sunny	Asia	KR	Republic of Korea	Janghang wetland, Goyang, Han River Estuary Weland Protected Area	Civilian Controlled Zone and the Demilitarized Zone included Janghang Ramsar site	37.644829	126.742447	WGS84	6000	Aves	Charadriformes	Laridae	Larus crassirostris (Vieillot, 1818)	Black-tailed Gull	8	Lee, W.S., Koo, T.H. and Park, J.Y. (2014). A Field Guide to The Birds of Korea. LG Evergreen Foundation (2nd edition).
HumanObservation	GOYANG-JANGHANG-412	EunJeong Kim | JiSeon Kim | EunJeong Lee | JungIn Sook | YoonSeon Kim | DongUk Han	2020-10-05	09:00+0900/12:00+0900	Sunny	Asia	KR	Republic of Korea	Janghang wetland, Goyang, Han River Estuary Weland Protected Area	Civilian Controlled Zone and the Demilitarized Zone included Janghang Ramsar site	37.644829	126.742447	WGS84	6000	Aves	Charadriformes	Laridae	Larus argentatus (Pontoppidan, 1763)	Vega gull	14	Lee, W.S., Koo, T.H. and Park, J.Y. (2014). A Field Guide to The Birds of Korea. LG Evergreen Foundation (2nd edition).
HumanObservation	GOYANG-JANGHANG-413	EunJeong Kim | JiSeon Kim | EunJeong Lee | JungIn Sook | YoonSeon Kim | DongUk Han	2020-10-05	09:00+0900/12:00+0900	Sunny	Asia	KR	Republic of Korea	Janghang wetland, Goyang, Han River Estuary Weland Protected Area	Civilian Controlled Zone and the Demilitarized Zone included Janghang Ramsar site	37.644829	126.742447	WGS84	6000	Aves	Charadriformes	Laridae	Larus cachinnans (Pallas, 1811)	Monolian Gull	11	Lee, W.S., Koo, T.H. and Park, J.Y. (2014). A Field Guide to The Birds of Korea. LG Evergreen Foundation (2nd edition).
HumanObservation	GOYANG-JANGHANG-414	EunJeong Kim | JiSeon Kim | EunJeong Lee | JungIn Sook | YoonSeon Kim | DongUk Han	2020-10-05	09:00+0900/12:00+0900	Sunny	Asia	KR	Republic of Korea	Janghang wetland, Goyang, Han River Estuary Weland Protected Area	Civilian Controlled Zone and the Demilitarized Zone included Janghang Ramsar site	37.644829	126.742447	WGS84	6000	Aves	Columbiformes	Columbidae	Streptopelia orientalis (Latham, 1790)	Oriental Turtle Dove	3	Lee, W.S., Koo, T.H. and Park, J.Y. (2014). A Field Guide to The Birds of Korea. LG Evergreen Foundation (2nd edition).
HumanObservation	GOYANG-JANGHANG-415	EunJeong Kim | JiSeon Kim | EunJeong Lee | JungIn Sook | YoonSeon Kim | DongUk Han	2020-10-05	09:00+0900/12:00+0900	Sunny	Asia	KR	Republic of Korea	Janghang wetland, Goyang, Han River Estuary Weland Protected Area	Civilian Controlled Zone and the Demilitarized Zone included Janghang Ramsar site	37.644829	126.742447	WGS84	6000	Aves	Columbiformes	Columbidae	Columba livia domestica (Linnaeus, 1766)	Domestic pigeon	7	Lee, W.S., Koo, T.H. and Park, J.Y. (2014). A Field Guide to The Birds of Korea. LG Evergreen Foundation (2nd edition).
HumanObservation	GOYANG-JANGHANG-416	EunJeong Kim | JiSeon Kim | EunJeong Lee | JungIn Sook | YoonSeon Kim | DongUk Han	2020-10-05	09:00+0900/12:00+0900	Sunny	Asia	KR	Republic of Korea	Janghang wetland, Goyang, Han River Estuary Weland Protected Area	Civilian Controlled Zone and the Demilitarized Zone included Janghang Ramsar site	37.644829	126.742447	WGS84	6000	Aves	Piciformes	Picidae	Dendrocopos major (Linnaeus, 1758)	Great Spotted Woodpecker	1	Lee, W.S., Koo, T.H. and Park, J.Y. (2014). A Field Guide to The Birds of Korea. LG Evergreen Foundation (2nd edition).
HumanObservation	GOYANG-JANGHANG-417	EunJeong Kim | JiSeon Kim | EunJeong Lee | JungIn Sook | YoonSeon Kim | DongUk Han	2020-10-05	09:00+0900/12:00+0900	Sunny	Asia	KR	Republic of Korea	Janghang wetland, Goyang, Han River Estuary Weland Protected Area	Civilian Controlled Zone and the Demilitarized Zone included Janghang Ramsar site	37.644829	126.742447	WGS84	6000	Aves	Passeriformes	Corvidae	Pica pica (Linnaeus, 1758)	Oriental Magpie	1	Lee, W.S., Koo, T.H. and Park, J.Y. (2014). A Field Guide to The Birds of Korea. LG Evergreen Foundation (2nd edition).
HumanObservation	GOYANG-JANGHANG-418	EunJeong Kim | JiSeon Kim | EunJeong Lee | JungIn Sook | YoonSeon Kim | DongUk Han	2020-10-05	09:00+0900/12:00+0900	Sunny	Asia	KR	Republic of Korea	Janghang wetland, Goyang, Han River Estuary Weland Protected Area	Civilian Controlled Zone and the Demilitarized Zone included Janghang Ramsar site	37.644829	126.742447	WGS84	6000	Aves	Passeriformes	Hirundinidae	Hirundo rustica (Linnaeus, 1758)	Barn Swallow	35	Lee, W.S., Koo, T.H. and Park, J.Y. (2014). A Field Guide to The Birds of Korea. LG Evergreen Foundation (2nd edition).
HumanObservation	GOYANG-JANGHANG-419	EunJeong Kim | JiSeon Kim | EunJeong Lee | JungIn Sook | YoonSeon Kim | DongUk Han	2020-10-05	09:00+0900/12:00+0900	Sunny	Asia	KR	Republic of Korea	Janghang wetland, Goyang, Han River Estuary Weland Protected Area	Civilian Controlled Zone and the Demilitarized Zone included Janghang Ramsar site	37.644829	126.742447	WGS84	6000	Aves	Passeriformes	Motacillidae	Motacilla cinerea (Tunstall, 1771)	Grey Wagtail	1	Lee, W.S., Koo, T.H. and Park, J.Y. (2014). A Field Guide to The Birds of Korea. LG Evergreen Foundation (2nd edition).
HumanObservation	GOYANG-JANGHANG-420	EunJeong Kim | JiSeon Kim | EunJeong Lee | JungIn Sook | YoonSeon Kim | DongUk Han	2020-10-05	09:00+0900/12:00+0900	Sunny	Asia	KR	Republic of Korea	Janghang wetland, Goyang, Han River Estuary Weland Protected Area	Civilian Controlled Zone and the Demilitarized Zone included Janghang Ramsar site	37.644829	126.742447	WGS84	6000	Aves	Passeriformes	Motacillidae	Motacilla grandis (Sharpe, 1885)	Japanese Wagtail	1	Lee, W.S., Koo, T.H. and Park, J.Y. (2014). A Field Guide to The Birds of Korea. LG Evergreen Foundation (2nd edition).
HumanObservation	GOYANG-JANGHANG-421	EunJeong Kim | JiSeon Kim | EunJeong Lee | JungIn Sook | DongUk Han	2020-10-12	09:00+0900/12:00+0900	Sunny	Asia	KR	Republic of Korea	Janghang wetland, Goyang, Han River Estuary Weland Protected Area	Civilian Controlled Zone and the Demilitarized Zone included Janghang Ramsar site	37.644829	126.742447	WGS84	6000	Aves	Anseriformes	Anatidae	Anser fabalis (Latham, 1787)	Taiga Bean-Goose	10754	Lee, W.S., Koo, T.H. and Park, J.Y. (2014). A Field Guide to The Birds of Korea. LG Evergreen Foundation (2nd edition).
HumanObservation	GOYANG-JANGHANG-422	EunJeong Kim | JiSeon Kim | EunJeong Lee | JungIn Sook | DongUk Han	2020-10-12	09:00+0900/12:00+0900	Sunny	Asia	KR	Republic of Korea	Janghang wetland, Goyang, Han River Estuary Weland Protected Area	Civilian Controlled Zone and the Demilitarized Zone included Janghang Ramsar site	37.644829	126.742447	WGS84	6000	Aves	Anseriformes	Anatidae	Anser albifrons (Scopoli, 1769)	Greater White-fronted Goose	33	Lee, W.S., Koo, T.H. and Park, J.Y. (2014). A Field Guide to The Birds of Korea. LG Evergreen Foundation (2nd edition).
HumanObservation	GOYANG-JANGHANG-423	EunJeong Kim | JiSeon Kim | EunJeong Lee | JungIn Sook | DongUk Han	2020-10-12	09:00+0900/12:00+0900	Sunny	Asia	KR	Republic of Korea	Janghang wetland, Goyang, Han River Estuary Weland Protected Area	Civilian Controlled Zone and the Demilitarized Zone included Janghang Ramsar site	37.644829	126.742447	WGS84	6000	Aves	Anseriformes	Anatidae	Anas platyrhynchos (Linnaeus, 1758)	Mallard	33	Lee, W.S., Koo, T.H. and Park, J.Y. (2014). A Field Guide to The Birds of Korea. LG Evergreen Foundation (2nd edition).
HumanObservation	GOYANG-JANGHANG-424	EunJeong Kim | JiSeon Kim | EunJeong Lee | JungIn Sook | DongUk Han	2020-10-12	09:00+0900/12:00+0900	Sunny	Asia	KR	Republic of Korea	Janghang wetland, Goyang, Han River Estuary Weland Protected Area	Civilian Controlled Zone and the Demilitarized Zone included Janghang Ramsar site	37.644829	126.742447	WGS84	6000	Aves	Anseriformes	Anatidae	Anas poecilorhyncha (J.R.Forster, 1781)	Eastern Spot-billed Duck	438	Lee, W.S., Koo, T.H. and Park, J.Y. (2014). A Field Guide to The Birds of Korea. LG Evergreen Foundation (2nd edition).
HumanObservation	GOYANG-JANGHANG-425	EunJeong Kim | JiSeon Kim | EunJeong Lee | JungIn Sook | DongUk Han	2020-10-12	09:00+0900/12:00+0900	Sunny	Asia	KR	Republic of Korea	Janghang wetland, Goyang, Han River Estuary Weland Protected Area	Civilian Controlled Zone and the Demilitarized Zone included Janghang Ramsar site	37.644829	126.742447	WGS84	6000	Aves	Podicipediformes	Podicipedidae	Tachybaptus ruficollis (Pallas, 1764)	Little Grebe	1	Lee, W.S., Koo, T.H. and Park, J.Y. (2014). A Field Guide to The Birds of Korea. LG Evergreen Foundation (2nd edition).
HumanObservation	GOYANG-JANGHANG-426	EunJeong Kim | JiSeon Kim | EunJeong Lee | JungIn Sook | DongUk Han	2020-10-12	09:00+0900/12:00+0900	Sunny	Asia	KR	Republic of Korea	Janghang wetland, Goyang, Han River Estuary Weland Protected Area	Civilian Controlled Zone and the Demilitarized Zone included Janghang Ramsar site	37.644829	126.742447	WGS84	6000	Aves	Pelecaniformes	Threskiornithidae	Platalea minor (Temminck & Schlegel, 1849)	Black-faced Spoonbill	28	Lee, W.S., Koo, T.H. and Park, J.Y. (2014). A Field Guide to The Birds of Korea. LG Evergreen Foundation (2nd edition).
HumanObservation	GOYANG-JANGHANG-427	EunJeong Kim | JiSeon Kim | EunJeong Lee | JungIn Sook | DongUk Han	2020-10-12	09:00+0900/12:00+0900	Sunny	Asia	KR	Republic of Korea	Janghang wetland, Goyang, Han River Estuary Weland Protected Area	Civilian Controlled Zone and the Demilitarized Zone included Janghang Ramsar site	37.644829	126.742447	WGS84	6000	Aves	Pelecaniformes	Ardeidae	Bubulcus ibis (Linnaeus, 1758)	Cattle Egret	1	Lee, W.S., Koo, T.H. and Park, J.Y. (2014). A Field Guide to The Birds of Korea. LG Evergreen Foundation (2nd edition).
HumanObservation	GOYANG-JANGHANG-428	EunJeong Kim | JiSeon Kim | EunJeong Lee | JungIn Sook | DongUk Han	2020-10-12	09:00+0900/12:00+0900	Sunny	Asia	KR	Republic of Korea	Janghang wetland, Goyang, Han River Estuary Weland Protected Area	Civilian Controlled Zone and the Demilitarized Zone included Janghang Ramsar site	37.644829	126.742447	WGS84	6000	Aves	Pelecaniformes	Ardeidae	Ardea cinerea (Linnaeus, 1758)	Gray Heron	16	Lee, W.S., Koo, T.H. and Park, J.Y. (2014). A Field Guide to The Birds of Korea. LG Evergreen Foundation (2nd edition).
HumanObservation	GOYANG-JANGHANG-429	EunJeong Kim | JiSeon Kim | EunJeong Lee | JungIn Sook | DongUk Han	2020-10-12	09:00+0900/12:00+0900	Sunny	Asia	KR	Republic of Korea	Janghang wetland, Goyang, Han River Estuary Weland Protected Area	Civilian Controlled Zone and the Demilitarized Zone included Janghang Ramsar site	37.644829	126.742447	WGS84	6000	Aves	Pelecaniformes	Ardeidae	Ardea alba (Linnaeus, 1758)	Great Egret	4	Lee, W.S., Koo, T.H. and Park, J.Y. (2014). A Field Guide to The Birds of Korea. LG Evergreen Foundation (2nd edition).
HumanObservation	GOYANG-JANGHANG-430	EunJeong Kim | JiSeon Kim | EunJeong Lee | JungIn Sook | DongUk Han	2020-10-12	09:00+0900/12:00+0900	Sunny	Asia	KR	Republic of Korea	Janghang wetland, Goyang, Han River Estuary Weland Protected Area	Civilian Controlled Zone and the Demilitarized Zone included Janghang Ramsar site	37.644829	126.742447	WGS84	6000	Aves	Pelecaniformes	Phalacrocoracidae	Phalacrocorax carbo (Linnaeus, 1758)	Great Cormorant	152	Lee, W.S., Koo, T.H. and Park, J.Y. (2014). A Field Guide to The Birds of Korea. LG Evergreen Foundation (2nd edition).
HumanObservation	GOYANG-JANGHANG-431	EunJeong Kim | JiSeon Kim | EunJeong Lee | JungIn Sook | DongUk Han	2020-10-12	09:00+0900/12:00+0900	Sunny	Asia	KR	Republic of Korea	Janghang wetland, Goyang, Han River Estuary Weland Protected Area	Civilian Controlled Zone and the Demilitarized Zone included Janghang Ramsar site	37.644829	126.742447	WGS84	6000	Aves	Accipitriformes	Accipitridae	Buteo buteo (Linnaeus, 1758)	Common Buzzard	2	Lee, W.S., Koo, T.H. and Park, J.Y. (2014). A Field Guide to The Birds of Korea. LG Evergreen Foundation (2nd edition).
HumanObservation	GOYANG-JANGHANG-432	EunJeong Kim | JiSeon Kim | EunJeong Lee | JungIn Sook | DongUk Han	2020-10-12	09:00+0900/12:00+0900	Sunny	Asia	KR	Republic of Korea	Janghang wetland, Goyang, Han River Estuary Weland Protected Area	Civilian Controlled Zone and the Demilitarized Zone included Janghang Ramsar site	37.644829	126.742447	WGS84	6000	Aves	Charadriformes	Scolopacidae	Tringa ochropus (Linnaeus, 1758)	Green Sandpiper	3	Lee, W.S., Koo, T.H. and Park, J.Y. (2014). A Field Guide to The Birds of Korea. LG Evergreen Foundation (2nd edition).
HumanObservation	GOYANG-JANGHANG-433	EunJeong Kim | JiSeon Kim | EunJeong Lee | JungIn Sook | DongUk Han	2020-10-12	09:00+0900/12:00+0900	Sunny	Asia	KR	Republic of Korea	Janghang wetland, Goyang, Han River Estuary Weland Protected Area	Civilian Controlled Zone and the Demilitarized Zone included Janghang Ramsar site	37.644829	126.742447	WGS84	6000	Aves	Charadriformes	Laridae	Larus argentatus (Pontoppidan, 1763)	Vega gull	3	Lee, W.S., Koo, T.H. and Park, J.Y. (2014). A Field Guide to The Birds of Korea. LG Evergreen Foundation (2nd edition).
HumanObservation	GOYANG-JANGHANG-434	EunJeong Kim | JiSeon Kim | EunJeong Lee | JungIn Sook | DongUk Han	2020-10-12	09:00+0900/12:00+0900	Sunny	Asia	KR	Republic of Korea	Janghang wetland, Goyang, Han River Estuary Weland Protected Area	Civilian Controlled Zone and the Demilitarized Zone included Janghang Ramsar site	37.644829	126.742447	WGS84	6000	Aves	Columbiformes	Columbidae	Streptopelia orientalis (Latham, 1790)	Oriental Turtle Dove	7	Lee, W.S., Koo, T.H. and Park, J.Y. (2014). A Field Guide to The Birds of Korea. LG Evergreen Foundation (2nd edition).
HumanObservation	GOYANG-JANGHANG-435	EunJeong Kim | JiSeon Kim | EunJeong Lee | JungIn Sook | DongUk Han	2020-10-12	09:00+0900/12:00+0900	Sunny	Asia	KR	Republic of Korea	Janghang wetland, Goyang, Han River Estuary Weland Protected Area	Civilian Controlled Zone and the Demilitarized Zone included Janghang Ramsar site	37.644829	126.742447	WGS84	6000	Aves	Passeriformes	Laniidae	Lanius bucephalus (Temminck & Schlegel, 1845)	Bull-headed Shrike	2	Lee, W.S., Koo, T.H. and Park, J.Y. (2014). A Field Guide to The Birds of Korea. LG Evergreen Foundation (2nd edition).
HumanObservation	GOYANG-JANGHANG-436	EunJeong Kim | JiSeon Kim | EunJeong Lee | JungIn Sook | DongUk Han	2020-10-12	09:00+0900/12:00+0900	Sunny	Asia	KR	Republic of Korea	Janghang wetland, Goyang, Han River Estuary Weland Protected Area	Civilian Controlled Zone and the Demilitarized Zone included Janghang Ramsar site	37.644829	126.742447	WGS84	6000	Aves	Passeriformes	Corvidae	Cyanopica cyanus (Pallas, 1776)	Azure-winged Magpie	3	Lee, W.S., Koo, T.H. and Park, J.Y. (2014). A Field Guide to The Birds of Korea. LG Evergreen Foundation (2nd edition).
HumanObservation	GOYANG-JANGHANG-437	EunJeong Kim | JiSeon Kim | EunJeong Lee | JungIn Sook | DongUk Han	2020-10-12	09:00+0900/12:00+0900	Sunny	Asia	KR	Republic of Korea	Janghang wetland, Goyang, Han River Estuary Weland Protected Area	Civilian Controlled Zone and the Demilitarized Zone included Janghang Ramsar site	37.644829	126.742447	WGS84	6000	Aves	Passeriformes	Corvidae	Pica pica (Linnaeus, 1758)	Oriental Magpie	10	Lee, W.S., Koo, T.H. and Park, J.Y. (2014). A Field Guide to The Birds of Korea. LG Evergreen Foundation (2nd edition).
HumanObservation	GOYANG-JANGHANG-438	EunJeong Kim | JiSeon Kim | EunJeong Lee | JungIn Sook | DongUk Han	2020-10-12	09:00+0900/12:00+0900	Sunny	Asia	KR	Republic of Korea	Janghang wetland, Goyang, Han River Estuary Weland Protected Area	Civilian Controlled Zone and the Demilitarized Zone included Janghang Ramsar site	37.644829	126.742447	WGS84	6000	Aves	Passeriformes	Paridae	Parus major (Linnaeus, 1758)	Northern Great Tit	5	Lee, W.S., Koo, T.H. and Park, J.Y. (2014). A Field Guide to The Birds of Korea. LG Evergreen Foundation (2nd edition).
HumanObservation	GOYANG-JANGHANG-439	EunJeong Kim | JiSeon Kim | EunJeong Lee | JungIn Sook | DongUk Han	2020-10-12	09:00+0900/12:00+0900	Sunny	Asia	KR	Republic of Korea	Janghang wetland, Goyang, Han River Estuary Weland Protected Area	Civilian Controlled Zone and the Demilitarized Zone included Janghang Ramsar site	37.644829	126.742447	WGS84	6000	Aves	Passeriformes	Paridae	Parus palustris (Linnaeus, 1758)	Marsh Tit	1	Lee, W.S., Koo, T.H. and Park, J.Y. (2014). A Field Guide to The Birds of Korea. LG Evergreen Foundation (2nd edition).
HumanObservation	GOYANG-JANGHANG-440	EunJeong Kim | JiSeon Kim | EunJeong Lee | JungIn Sook | DongUk Han	2020-10-12	09:00+0900/12:00+0900	Sunny	Asia	KR	Republic of Korea	Janghang wetland, Goyang, Han River Estuary Weland Protected Area	Civilian Controlled Zone and the Demilitarized Zone included Janghang Ramsar site	37.644829	126.742447	WGS84	6000	Aves	Passeriformes	Hirundinidae	Hirundo rustica (Linnaeus, 1758)	Barn Swallow	3	Lee, W.S., Koo, T.H. and Park, J.Y. (2014). A Field Guide to The Birds of Korea. LG Evergreen Foundation (2nd edition).
HumanObservation	GOYANG-JANGHANG-441	EunJeong Kim | JiSeon Kim | EunJeong Lee | JungIn Sook | DongUk Han	2020-10-12	09:00+0900/12:00+0900	Sunny	Asia	KR	Republic of Korea	Janghang wetland, Goyang, Han River Estuary Weland Protected Area	Civilian Controlled Zone and the Demilitarized Zone included Janghang Ramsar site	37.644829	126.742447	WGS84	6000	Aves	Passeriformes	Pycnonotidae	Hypsipetes amaurotis (Temminck, 1830)	Brown-eared Bulbul	4	Lee, W.S., Koo, T.H. and Park, J.Y. (2014). A Field Guide to The Birds of Korea. LG Evergreen Foundation (2nd edition).
HumanObservation	GOYANG-JANGHANG-442	EunJeong Kim | JiSeon Kim | EunJeong Lee | JungIn Sook | DongUk Han	2020-10-12	09:00+0900/12:00+0900	Sunny	Asia	KR	Republic of Korea	Janghang wetland, Goyang, Han River Estuary Weland Protected Area	Civilian Controlled Zone and the Demilitarized Zone included Janghang Ramsar site	37.644829	126.742447	WGS84	6000	Aves	Passeriformes	Phylloscipidae	Phylloscopus borealis (J.H.Blasius, 1858)	Arctic Warbler	1	Lee, W.S., Koo, T.H. and Park, J.Y. (2014). A Field Guide to The Birds of Korea. LG Evergreen Foundation (2nd edition).
HumanObservation	GOYANG-JANGHANG-443	EunJeong Kim | JiSeon Kim | EunJeong Lee | JungIn Sook | DongUk Han	2020-10-12	09:00+0900/12:00+0900	Sunny	Asia	KR	Republic of Korea	Janghang wetland, Goyang, Han River Estuary Weland Protected Area	Civilian Controlled Zone and the Demilitarized Zone included Janghang Ramsar site	37.644829	126.742447	WGS84	6000	Aves	Passeriformes	Muscicapidae	Phoenicurus auroreus (Pallas, 1776)	Daurian Redstart	1	Lee, W.S., Koo, T.H. and Park, J.Y. (2014). A Field Guide to The Birds of Korea. LG Evergreen Foundation (2nd edition).
HumanObservation	GOYANG-JANGHANG-444	EunJeong Kim | JiSeon Kim | EunJeong Lee | JungIn Sook | DongUk Han	2020-10-12	09:00+0900/12:00+0900	Sunny	Asia	KR	Republic of Korea	Janghang wetland, Goyang, Han River Estuary Weland Protected Area	Civilian Controlled Zone and the Demilitarized Zone included Janghang Ramsar site	37.644829	126.742447	WGS84	6000	Aves	Passeriformes	Passeridae	Passer montanus (Linnaeus, 1758)	Eurasian Tree Sparrow	25	Lee, W.S., Koo, T.H. and Park, J.Y. (2014). A Field Guide to The Birds of Korea. LG Evergreen Foundation (2nd edition).
HumanObservation	GOYANG-JANGHANG-445	EunJeong Kim | JiSeon Kim | EunJeong Lee | JungIn Sook | DongUk Han	2020-10-12	09:00+0900/12:00+0900	Sunny	Asia	KR	Republic of Korea	Janghang wetland, Goyang, Han River Estuary Weland Protected Area	Civilian Controlled Zone and the Demilitarized Zone included Janghang Ramsar site	37.644829	126.742447	WGS84	6000	Aves	Passeriformes	Motacillidae	Motacilla alba (Linnaeus, 1758)	White Wagtail	18	Lee, W.S., Koo, T.H. and Park, J.Y. (2014). A Field Guide to The Birds of Korea. LG Evergreen Foundation (2nd edition).
HumanObservation	GOYANG-JANGHANG-446	EunJeong Kim | JiSeon Kim | EunJeong Lee | JungIn Sook | DongUk Han	2020-10-12	09:00+0900/12:00+0900	Sunny	Asia	KR	Republic of Korea	Janghang wetland, Goyang, Han River Estuary Weland Protected Area	Civilian Controlled Zone and the Demilitarized Zone included Janghang Ramsar site	37.644829	126.742447	WGS84	6000	Aves	Passeriformes	Emberizidae	Emberiza elegans (Temminck, 1836)	Yellow-throated Bunting	3	Lee, W.S., Koo, T.H. and Park, J.Y. (2014). A Field Guide to The Birds of Korea. LG Evergreen Foundation (2nd edition).
HumanObservation	GOYANG-JANGHANG-447	EunJeong Kim | JiSeon Kim | EunJeong Lee | JungIn Sook | DongUk Han	2020-10-12	09:00+0900/12:00+0900	Sunny	Asia	KR	Republic of Korea	Janghang wetland, Goyang, Han River Estuary Weland Protected Area	Civilian Controlled Zone and the Demilitarized Zone included Janghang Ramsar site	37.644829	126.742447	WGS84	6000	Aves	Passeriformes	Emberizidae	Emberiza rustica (Pallas, 1776)	Rustic Bunting	1	Lee, W.S., Koo, T.H. and Park, J.Y. (2014). A Field Guide to The Birds of Korea. LG Evergreen Foundation (2nd edition).
HumanObservation	GOYANG-JANGHANG-448	EunJeong Kim | JiSeon Kim | EunJeong Lee | JungIn Sook | DongUk Han	2020-10-19	09:00+0900/12:00+0900	Cloudy	Asia	KR	Republic of Korea	Janghang wetland, Goyang, Han River Estuary Weland Protected Area	Civilian Controlled Zone and the Demilitarized Zone included Janghang Ramsar site	37.644829	126.742447	WGS84	6000	Aves	Galliformes	Phasianidae	Phasianus colchicus (Linnaeus, 1758)	Common Pheasant	2	Lee, W.S., Koo, T.H. and Park, J.Y. (2014). A Field Guide to The Birds of Korea. LG Evergreen Foundation (2nd edition).
HumanObservation	GOYANG-JANGHANG-449	EunJeong Kim | JiSeon Kim | EunJeong Lee | JungIn Sook | DongUk Han	2020-10-19	09:00+0900/12:00+0900	Cloudy	Asia	KR	Republic of Korea	Janghang wetland, Goyang, Han River Estuary Weland Protected Area	Civilian Controlled Zone and the Demilitarized Zone included Janghang Ramsar site	37.644829	126.742447	WGS84	6000	Aves	Anseriformes	Anatidae	Anser fabalis (Latham, 1787)	Taiga Bean-Goose	37840	Lee, W.S., Koo, T.H. and Park, J.Y. (2014). A Field Guide to The Birds of Korea. LG Evergreen Foundation (2nd edition).
HumanObservation	GOYANG-JANGHANG-450	EunJeong Kim | JiSeon Kim | EunJeong Lee | JungIn Sook | DongUk Han	2020-10-19	09:00+0900/12:00+0900	Cloudy	Asia	KR	Republic of Korea	Janghang wetland, Goyang, Han River Estuary Weland Protected Area	Civilian Controlled Zone and the Demilitarized Zone included Janghang Ramsar site	37.644829	126.742447	WGS84	6000	Aves	Anseriformes	Anatidae	Anser albifrons (Scopoli, 1769)	Greater White-fronted Goose	172	Lee, W.S., Koo, T.H. and Park, J.Y. (2014). A Field Guide to The Birds of Korea. LG Evergreen Foundation (2nd edition).
HumanObservation	GOYANG-JANGHANG-451	EunJeong Kim | JiSeon Kim | EunJeong Lee | JungIn Sook | DongUk Han	2020-10-19	09:00+0900/12:00+0900	Cloudy	Asia	KR	Republic of Korea	Janghang wetland, Goyang, Han River Estuary Weland Protected Area	Civilian Controlled Zone and the Demilitarized Zone included Janghang Ramsar site	37.644829	126.742447	WGS84	6000	Aves	Anseriformes	Anatidae	Anas platyrhynchos (Linnaeus, 1758)	Mallard	13	Lee, W.S., Koo, T.H. and Park, J.Y. (2014). A Field Guide to The Birds of Korea. LG Evergreen Foundation (2nd edition).
HumanObservation	GOYANG-JANGHANG-452	EunJeong Kim | JiSeon Kim | EunJeong Lee | JungIn Sook | DongUk Han	2020-10-19	09:00+0900/12:00+0900	Cloudy	Asia	KR	Republic of Korea	Janghang wetland, Goyang, Han River Estuary Weland Protected Area	Civilian Controlled Zone and the Demilitarized Zone included Janghang Ramsar site	37.644829	126.742447	WGS84	6000	Aves	Anseriformes	Anatidae	Anas poecilorhyncha (J.R.Forster, 1781)	Eastern Spot-billed Duck	157	Lee, W.S., Koo, T.H. and Park, J.Y. (2014). A Field Guide to The Birds of Korea. LG Evergreen Foundation (2nd edition).
HumanObservation	GOYANG-JANGHANG-453	EunJeong Kim | JiSeon Kim | EunJeong Lee | JungIn Sook | DongUk Han	2020-10-19	09:00+0900/12:00+0900	Cloudy	Asia	KR	Republic of Korea	Janghang wetland, Goyang, Han River Estuary Weland Protected Area	Civilian Controlled Zone and the Demilitarized Zone included Janghang Ramsar site	37.644829	126.742447	WGS84	6000	Aves	Anseriformes	Anatidae	Anas crecca (Linnaeus, 1758)	Eurasian Teal	25	Lee, W.S., Koo, T.H. and Park, J.Y. (2014). A Field Guide to The Birds of Korea. LG Evergreen Foundation (2nd edition).
HumanObservation	GOYANG-JANGHANG-454	EunJeong Kim | JiSeon Kim | EunJeong Lee | JungIn Sook | DongUk Han	2020-10-19	09:00+0900/12:00+0900	Cloudy	Asia	KR	Republic of Korea	Janghang wetland, Goyang, Han River Estuary Weland Protected Area	Civilian Controlled Zone and the Demilitarized Zone included Janghang Ramsar site	37.644829	126.742447	WGS84	6000	Aves	Podicipediformes	Podicipedidae	Tachybaptus ruficollis (Pallas, 1764)	Little Grebe	11	Lee, W.S., Koo, T.H. and Park, J.Y. (2014). A Field Guide to The Birds of Korea. LG Evergreen Foundation (2nd edition).
HumanObservation	GOYANG-JANGHANG-455	EunJeong Kim | JiSeon Kim | EunJeong Lee | JungIn Sook | DongUk Han	2020-10-19	09:00+0900/12:00+0900	Cloudy	Asia	KR	Republic of Korea	Janghang wetland, Goyang, Han River Estuary Weland Protected Area	Civilian Controlled Zone and the Demilitarized Zone included Janghang Ramsar site	37.644829	126.742447	WGS84	6000	Aves	Pelecaniformes	Threskiornithidae	Platalea minor (Temminck & Schlegel, 1849)	Black-faced Spoonbill	7	Lee, W.S., Koo, T.H. and Park, J.Y. (2014). A Field Guide to The Birds of Korea. LG Evergreen Foundation (2nd edition).
HumanObservation	GOYANG-JANGHANG-456	EunJeong Kim | JiSeon Kim | EunJeong Lee | JungIn Sook | DongUk Han	2020-10-19	09:00+0900/12:00+0900	Cloudy	Asia	KR	Republic of Korea	Janghang wetland, Goyang, Han River Estuary Weland Protected Area	Civilian Controlled Zone and the Demilitarized Zone included Janghang Ramsar site	37.644829	126.742447	WGS84	6000	Aves	Pelecaniformes	Ardeidae	Ardea cinerea (Linnaeus, 1758)	Gray Heron	10	Lee, W.S., Koo, T.H. and Park, J.Y. (2014). A Field Guide to The Birds of Korea. LG Evergreen Foundation (2nd edition).
HumanObservation	GOYANG-JANGHANG-457	EunJeong Kim | JiSeon Kim | EunJeong Lee | JungIn Sook | DongUk Han	2020-10-19	09:00+0900/12:00+0900	Cloudy	Asia	KR	Republic of Korea	Janghang wetland, Goyang, Han River Estuary Weland Protected Area	Civilian Controlled Zone and the Demilitarized Zone included Janghang Ramsar site	37.644829	126.742447	WGS84	6000	Aves	Pelecaniformes	Ardeidae	Ardea alba (Linnaeus, 1758)	Great Egret	1	Lee, W.S., Koo, T.H. and Park, J.Y. (2014). A Field Guide to The Birds of Korea. LG Evergreen Foundation (2nd edition).
HumanObservation	GOYANG-JANGHANG-458	EunJeong Kim | JiSeon Kim | EunJeong Lee | JungIn Sook | DongUk Han	2020-10-19	09:00+0900/12:00+0900	Cloudy	Asia	KR	Republic of Korea	Janghang wetland, Goyang, Han River Estuary Weland Protected Area	Civilian Controlled Zone and the Demilitarized Zone included Janghang Ramsar site	37.644829	126.742447	WGS84	6000	Aves	Pelecaniformes	Phalacrocoracidae	Phalacrocorax carbo (Linnaeus, 1758)	Great Cormorant	261	Lee, W.S., Koo, T.H. and Park, J.Y. (2014). A Field Guide to The Birds of Korea. LG Evergreen Foundation (2nd edition).
HumanObservation	GOYANG-JANGHANG-459	EunJeong Kim | JiSeon Kim | EunJeong Lee | JungIn Sook | DongUk Han	2020-10-19	09:00+0900/12:00+0900	Cloudy	Asia	KR	Republic of Korea	Janghang wetland, Goyang, Han River Estuary Weland Protected Area	Civilian Controlled Zone and the Demilitarized Zone included Janghang Ramsar site	37.644829	126.742447	WGS84	6000	Aves	Accipitriformes	Accipitridae	Buteo buteo (Linnaeus, 1758)	Common Buzzard	1	Lee, W.S., Koo, T.H. and Park, J.Y. (2014). A Field Guide to The Birds of Korea. LG Evergreen Foundation (2nd edition).
HumanObservation	GOYANG-JANGHANG-460	EunJeong Kim | JiSeon Kim | EunJeong Lee | JungIn Sook | DongUk Han	2020-10-19	09:00+0900/12:00+0900	Cloudy	Asia	KR	Republic of Korea	Janghang wetland, Goyang, Han River Estuary Weland Protected Area	Civilian Controlled Zone and the Demilitarized Zone included Janghang Ramsar site	37.644829	126.742447	WGS84	6000	Aves	Gruiformes	Gruidae	Grus vipio (Pallas, 1811)	White-naped Crane	2	Lee, W.S., Koo, T.H. and Park, J.Y. (2014). A Field Guide to The Birds of Korea. LG Evergreen Foundation (2nd edition).
HumanObservation	GOYANG-JANGHANG-461	EunJeong Kim | JiSeon Kim | EunJeong Lee | JungIn Sook | DongUk Han	2020-10-19	09:00+0900/12:00+0900	Cloudy	Asia	KR	Republic of Korea	Janghang wetland, Goyang, Han River Estuary Weland Protected Area	Civilian Controlled Zone and the Demilitarized Zone included Janghang Ramsar site	37.644829	126.742447	WGS84	6000	Aves	Charadriformes	Laridae	Larus crassirostris (Vieillot, 1818)	Black-tailed Gull	60	Lee, W.S., Koo, T.H. and Park, J.Y. (2014). A Field Guide to The Birds of Korea. LG Evergreen Foundation (2nd edition).
HumanObservation	GOYANG-JANGHANG-462	EunJeong Kim | JiSeon Kim | EunJeong Lee | JungIn Sook | DongUk Han	2020-10-19	09:00+0900/12:00+0900	Cloudy	Asia	KR	Republic of Korea	Janghang wetland, Goyang, Han River Estuary Weland Protected Area	Civilian Controlled Zone and the Demilitarized Zone included Janghang Ramsar site	37.644829	126.742447	WGS84	6000	Aves	Charadriformes	Laridae	Larus canus (Linnaeus, 1758)	Mew Gull	1	Lee, W.S., Koo, T.H. and Park, J.Y. (2014). A Field Guide to The Birds of Korea. LG Evergreen Foundation (2nd edition).
HumanObservation	GOYANG-JANGHANG-463	EunJeong Kim | JiSeon Kim | EunJeong Lee | JungIn Sook | DongUk Han	2020-10-19	09:00+0900/12:00+0900	Cloudy	Asia	KR	Republic of Korea	Janghang wetland, Goyang, Han River Estuary Weland Protected Area	Civilian Controlled Zone and the Demilitarized Zone included Janghang Ramsar site	37.644829	126.742447	WGS84	6000	Aves	Charadriformes	Laridae	Larus argentatus (Pontoppidan, 1763)	Vega gull	33	Lee, W.S., Koo, T.H. and Park, J.Y. (2014). A Field Guide to The Birds of Korea. LG Evergreen Foundation (2nd edition).
HumanObservation	GOYANG-JANGHANG-464	EunJeong Kim | JiSeon Kim | EunJeong Lee | JungIn Sook | DongUk Han	2020-10-19	09:00+0900/12:00+0900	Cloudy	Asia	KR	Republic of Korea	Janghang wetland, Goyang, Han River Estuary Weland Protected Area	Civilian Controlled Zone and the Demilitarized Zone included Janghang Ramsar site	37.644829	126.742447	WGS84	6000	Aves	Columbiformes	Columbidae	Streptopelia orientalis (Latham, 1790)	Oriental Turtle Dove	11	Lee, W.S., Koo, T.H. and Park, J.Y. (2014). A Field Guide to The Birds of Korea. LG Evergreen Foundation (2nd edition).
HumanObservation	GOYANG-JANGHANG-465	EunJeong Kim | JiSeon Kim | EunJeong Lee | JungIn Sook | DongUk Han	2020-10-19	09:00+0900/12:00+0900	Cloudy	Asia	KR	Republic of Korea	Janghang wetland, Goyang, Han River Estuary Weland Protected Area	Civilian Controlled Zone and the Demilitarized Zone included Janghang Ramsar site	37.644829	126.742447	WGS84	6000	Aves	Passeriformes	Laniidae	Lanius bucephalus (Temminck & Schlegel, 1845)	Bull-headed Shrike	2	Lee, W.S., Koo, T.H. and Park, J.Y. (2014). A Field Guide to The Birds of Korea. LG Evergreen Foundation (2nd edition).
HumanObservation	GOYANG-JANGHANG-466	EunJeong Kim | JiSeon Kim | EunJeong Lee | JungIn Sook | DongUk Han	2020-10-19	09:00+0900/12:00+0900	Cloudy	Asia	KR	Republic of Korea	Janghang wetland, Goyang, Han River Estuary Weland Protected Area	Civilian Controlled Zone and the Demilitarized Zone included Janghang Ramsar site	37.644829	126.742447	WGS84	6000	Aves	Passeriformes	Corvidae	Cyanopica cyanus (Pallas, 1776)	Azure-winged Magpie	7	Lee, W.S., Koo, T.H. and Park, J.Y. (2014). A Field Guide to The Birds of Korea. LG Evergreen Foundation (2nd edition).
HumanObservation	GOYANG-JANGHANG-467	EunJeong Kim | JiSeon Kim | EunJeong Lee | JungIn Sook | DongUk Han	2020-10-19	09:00+0900/12:00+0900	Cloudy	Asia	KR	Republic of Korea	Janghang wetland, Goyang, Han River Estuary Weland Protected Area	Civilian Controlled Zone and the Demilitarized Zone included Janghang Ramsar site	37.644829	126.742447	WGS84	6000	Aves	Passeriformes	Paridae	Parus major (Linnaeus, 1758)	Northern Great Tit	4	Lee, W.S., Koo, T.H. and Park, J.Y. (2014). A Field Guide to The Birds of Korea. LG Evergreen Foundation (2nd edition).
HumanObservation	GOYANG-JANGHANG-468	EunJeong Kim | JiSeon Kim | EunJeong Lee | JungIn Sook | DongUk Han	2020-10-19	09:00+0900/12:00+0900	Cloudy	Asia	KR	Republic of Korea	Janghang wetland, Goyang, Han River Estuary Weland Protected Area	Civilian Controlled Zone and the Demilitarized Zone included Janghang Ramsar site	37.644829	126.742447	WGS84	6000	Aves	Passeriformes	Paridae	Parus palustris (Linnaeus, 1758)	Marsh Tit	2	Lee, W.S., Koo, T.H. and Park, J.Y. (2014). A Field Guide to The Birds of Korea. LG Evergreen Foundation (2nd edition).
HumanObservation	GOYANG-JANGHANG-469	EunJeong Kim | JiSeon Kim | EunJeong Lee | JungIn Sook | DongUk Han	2020-10-19	09:00+0900/12:00+0900	Cloudy	Asia	KR	Republic of Korea	Janghang wetland, Goyang, Han River Estuary Weland Protected Area	Civilian Controlled Zone and the Demilitarized Zone included Janghang Ramsar site	37.644829	126.742447	WGS84	6000	Aves	Passeriformes	Sylviidae	Sinosuthora webbiana (Gould, 1852)	Vinous-throated Parrotbill	10	Lee, W.S., Koo, T.H. and Park, J.Y. (2014). A Field Guide to The Birds of Korea. LG Evergreen Foundation (2nd edition).
HumanObservation	GOYANG-JANGHANG-470	EunJeong Kim | JiSeon Kim | EunJeong Lee | JungIn Sook | DongUk Han	2020-10-19	09:00+0900/12:00+0900	Cloudy	Asia	KR	Republic of Korea	Janghang wetland, Goyang, Han River Estuary Weland Protected Area	Civilian Controlled Zone and the Demilitarized Zone included Janghang Ramsar site	37.644829	126.742447	WGS84	6000	Aves	Passeriformes	Hirundinidae	Hirundo rustica (Linnaeus, 1758)	Barn Swallow	1	Lee, W.S., Koo, T.H. and Park, J.Y. (2014). A Field Guide to The Birds of Korea. LG Evergreen Foundation (2nd edition).
HumanObservation	GOYANG-JANGHANG-471	EunJeong Kim | JiSeon Kim | EunJeong Lee | JungIn Sook | DongUk Han	2020-10-19	09:00+0900/12:00+0900	Cloudy	Asia	KR	Republic of Korea	Janghang wetland, Goyang, Han River Estuary Weland Protected Area	Civilian Controlled Zone and the Demilitarized Zone included Janghang Ramsar site	37.644829	126.742447	WGS84	6000	Aves	Passeriformes	Pycnonotidae	Hypsipetes amaurotis (Temminck, 1830)	Brown-eared Bulbul	5	Lee, W.S., Koo, T.H. and Park, J.Y. (2014). A Field Guide to The Birds of Korea. LG Evergreen Foundation (2nd edition).
HumanObservation	GOYANG-JANGHANG-472	EunJeong Kim | JiSeon Kim | EunJeong Lee | JungIn Sook | DongUk Han	2020-10-19	09:00+0900/12:00+0900	Cloudy	Asia	KR	Republic of Korea	Janghang wetland, Goyang, Han River Estuary Weland Protected Area	Civilian Controlled Zone and the Demilitarized Zone included Janghang Ramsar site	37.644829	126.742447	WGS84	6000	Aves	Passeriformes	Muscicapidae	Phoenicurus auroreus (Pallas, 1776)	Daurian Redstart	4	Lee, W.S., Koo, T.H. and Park, J.Y. (2014). A Field Guide to The Birds of Korea. LG Evergreen Foundation (2nd edition).
HumanObservation	GOYANG-JANGHANG-473	EunJeong Kim | JiSeon Kim | EunJeong Lee | JungIn Sook | DongUk Han	2020-10-19	09:00+0900/12:00+0900	Cloudy	Asia	KR	Republic of Korea	Janghang wetland, Goyang, Han River Estuary Weland Protected Area	Civilian Controlled Zone and the Demilitarized Zone included Janghang Ramsar site	37.644829	126.742447	WGS84	6000	Aves	Passeriformes	Muscicapidae	Saxicola torquatus (Linnaeus, 1766)	Stejneger's Stonechat	2	Lee, W.S., Koo, T.H. and Park, J.Y. (2014). A Field Guide to The Birds of Korea. LG Evergreen Foundation (2nd edition).
HumanObservation	GOYANG-JANGHANG-474	EunJeong Kim | JiSeon Kim | EunJeong Lee | JungIn Sook | DongUk Han	2020-10-19	09:00+0900/12:00+0900	Cloudy	Asia	KR	Republic of Korea	Janghang wetland, Goyang, Han River Estuary Weland Protected Area	Civilian Controlled Zone and the Demilitarized Zone included Janghang Ramsar site	37.644829	126.742447	WGS84	6000	Aves	Passeriformes	Passeridae	Passer montanus (Linnaeus, 1758)	Eurasian Tree Sparrow	27	Lee, W.S., Koo, T.H. and Park, J.Y. (2014). A Field Guide to The Birds of Korea. LG Evergreen Foundation (2nd edition).
HumanObservation	GOYANG-JANGHANG-475	EunJeong Kim | JiSeon Kim | EunJeong Lee | JungIn Sook | DongUk Han	2020-10-19	09:00+0900/12:00+0900	Cloudy	Asia	KR	Republic of Korea	Janghang wetland, Goyang, Han River Estuary Weland Protected Area	Civilian Controlled Zone and the Demilitarized Zone included Janghang Ramsar site	37.644829	126.742447	WGS84	6000	Aves	Passeriformes	Motacillidae	Anthus rubescens (Tunstall, 1771)	Buff-bellied Pipit	2	Lee, W.S., Koo, T.H. and Park, J.Y. (2014). A Field Guide to The Birds of Korea. LG Evergreen Foundation (2nd edition).
HumanObservation	GOYANG-JANGHANG-476	EunJeong Kim | JiSeon Kim | EunJeong Lee | JungIn Sook | DongUk Han	2020-10-19	09:00+0900/12:00+0900	Cloudy	Asia	KR	Republic of Korea	Janghang wetland, Goyang, Han River Estuary Weland Protected Area	Civilian Controlled Zone and the Demilitarized Zone included Janghang Ramsar site	37.644829	126.742447	WGS84	6000	Aves	Passeriformes	Fringillidae	Fringilla montifringilla (Linnaeus, 1758)	Brambling	60	Lee, W.S., Koo, T.H. and Park, J.Y. (2014). A Field Guide to The Birds of Korea. LG Evergreen Foundation (2nd edition).
HumanObservation	GOYANG-JANGHANG-477	EunJeong Kim | JiSeon Kim | EunJeong Lee | JungIn Sook | DongUk Han	2020-10-19	09:00+0900/12:00+0900	Cloudy	Asia	KR	Republic of Korea	Janghang wetland, Goyang, Han River Estuary Weland Protected Area	Civilian Controlled Zone and the Demilitarized Zone included Janghang Ramsar site	37.644829	126.742447	WGS84	6000	Aves	Passeriformes	Emberizidae	Emberiza cioides (von J.F.Brandt, 1843)	Meadow Bunting	2	Lee, W.S., Koo, T.H. and Park, J.Y. (2014). A Field Guide to The Birds of Korea. LG Evergreen Foundation (2nd edition).
HumanObservation	GOYANG-JANGHANG-478	EunJeong Kim | JiSeon Kim | EunJeong Lee | JungIn Sook | DongUk Han	2020-10-19	09:00+0900/12:00+0900	Cloudy	Asia	KR	Republic of Korea	Janghang wetland, Goyang, Han River Estuary Weland Protected Area	Civilian Controlled Zone and the Demilitarized Zone included Janghang Ramsar site	37.644829	126.742447	WGS84	6000	Aves	Passeriformes	Emberizidae	Emberiza rustica (Pallas, 1776)	Rustic Bunting	1	Lee, W.S., Koo, T.H. and Park, J.Y. (2014). A Field Guide to The Birds of Korea. LG Evergreen Foundation (2nd edition).
HumanObservation	GOYANG-JANGHANG-479	EunJeong Kim | JiSeon Kim | EunJeong Lee | JungIn Sook | DongUk Han	2020-10-19	09:00+0900/12:00+0900	Cloudy	Asia	KR	Republic of Korea	Janghang wetland, Goyang, Han River Estuary Weland Protected Area	Civilian Controlled Zone and the Demilitarized Zone included Janghang Ramsar site	37.644829	126.742447	WGS84	6000	Aves	Passeriformes	Fringillidae	Emberiza spodocephala (Pallas, 1776)	Black-faced Bunting	6	Lee, W.S., Koo, T.H. and Park, J.Y. (2014). A Field Guide to The Birds of Korea. LG Evergreen Foundation (2nd edition).
HumanObservation	GOYANG-JANGHANG-480	EunJeong Kim | JiSeon Kim | EunJeong Lee | JungIn Sook | DongUk Han	2020-10-26	09:00+0900/12:00+0900	Cloudy	Asia	KR	Republic of Korea	Janghang wetland, Goyang, Han River Estuary Weland Protected Area	Civilian Controlled Zone and the Demilitarized Zone included Janghang Ramsar site	37.644829	126.742447	WGS84	6000	Aves	Galliformes	Phasianidae	Phasianus colchicus (Linnaeus, 1758)	Common Pheasant	1	Lee, W.S., Koo, T.H. and Park, J.Y. (2014). A Field Guide to The Birds of Korea. LG Evergreen Foundation (2nd edition).
HumanObservation	GOYANG-JANGHANG-481	EunJeong Kim | JiSeon Kim | EunJeong Lee | JungIn Sook | DongUk Han	2020-10-26	09:00+0900/12:00+0900	Cloudy	Asia	KR	Republic of Korea	Janghang wetland, Goyang, Han River Estuary Weland Protected Area	Civilian Controlled Zone and the Demilitarized Zone included Janghang Ramsar site	37.644829	126.742447	WGS84	6000	Aves	Anseriformes	Anatidae	Anser fabalis (Latham, 1787)	Taiga Bean-Goose	15860	Lee, W.S., Koo, T.H. and Park, J.Y. (2014). A Field Guide to The Birds of Korea. LG Evergreen Foundation (2nd edition).
HumanObservation	GOYANG-JANGHANG-482	EunJeong Kim | JiSeon Kim | EunJeong Lee | JungIn Sook | DongUk Han	2020-10-26	09:00+0900/12:00+0900	Cloudy	Asia	KR	Republic of Korea	Janghang wetland, Goyang, Han River Estuary Weland Protected Area	Civilian Controlled Zone and the Demilitarized Zone included Janghang Ramsar site	37.644829	126.742447	WGS84	6000	Aves	Anseriformes	Anatidae	Anser albifrons (Scopoli, 1769)	Greater White-fronted Goose	20	Lee, W.S., Koo, T.H. and Park, J.Y. (2014). A Field Guide to The Birds of Korea. LG Evergreen Foundation (2nd edition).
HumanObservation	GOYANG-JANGHANG-483	EunJeong Kim | JiSeon Kim | EunJeong Lee | JungIn Sook | DongUk Han	2020-10-26	09:00+0900/12:00+0900	Cloudy	Asia	KR	Republic of Korea	Janghang wetland, Goyang, Han River Estuary Weland Protected Area	Civilian Controlled Zone and the Demilitarized Zone included Janghang Ramsar site	37.644829	126.742447	WGS84	6000	Aves	Anseriformes	Anatidae	Tadorna ferruginea (Pallas, 1764)	Ruddy Shelduck	4	Lee, W.S., Koo, T.H. and Park, J.Y. (2014). A Field Guide to The Birds of Korea. LG Evergreen Foundation (2nd edition).
HumanObservation	GOYANG-JANGHANG-484	EunJeong Kim | JiSeon Kim | EunJeong Lee | JungIn Sook | DongUk Han	2020-10-26	09:00+0900/12:00+0900	Cloudy	Asia	KR	Republic of Korea	Janghang wetland, Goyang, Han River Estuary Weland Protected Area	Civilian Controlled Zone and the Demilitarized Zone included Janghang Ramsar site	37.644829	126.742447	WGS84	6000	Aves	Anseriformes	Anatidae	Anas penelope (Linnaeus, 1758)	Eurasian Wigeon	26	Lee, W.S., Koo, T.H. and Park, J.Y. (2014). A Field Guide to The Birds of Korea. LG Evergreen Foundation (2nd edition).
HumanObservation	GOYANG-JANGHANG-485	EunJeong Kim | JiSeon Kim | EunJeong Lee | JungIn Sook | DongUk Han	2020-10-26	09:00+0900/12:00+0900	Cloudy	Asia	KR	Republic of Korea	Janghang wetland, Goyang, Han River Estuary Weland Protected Area	Civilian Controlled Zone and the Demilitarized Zone included Janghang Ramsar site	37.644829	126.742447	WGS84	6000	Aves	Anseriformes	Anatidae	Anas platyrhynchos (Linnaeus, 1758)	Mallard	143	Lee, W.S., Koo, T.H. and Park, J.Y. (2014). A Field Guide to The Birds of Korea. LG Evergreen Foundation (2nd edition).
HumanObservation	GOYANG-JANGHANG-486	EunJeong Kim | JiSeon Kim | EunJeong Lee | JungIn Sook | DongUk Han	2020-10-26	09:00+0900/12:00+0900	Cloudy	Asia	KR	Republic of Korea	Janghang wetland, Goyang, Han River Estuary Weland Protected Area	Civilian Controlled Zone and the Demilitarized Zone included Janghang Ramsar site	37.644829	126.742447	WGS84	6000	Aves	Anseriformes	Anatidae	Anas poecilorhyncha (J.R.Forster, 1781)	Eastern Spot-billed Duck	530	Lee, W.S., Koo, T.H. and Park, J.Y. (2014). A Field Guide to The Birds of Korea. LG Evergreen Foundation (2nd edition).
HumanObservation	GOYANG-JANGHANG-487	EunJeong Kim | JiSeon Kim | EunJeong Lee | JungIn Sook | DongUk Han	2020-10-26	09:00+0900/12:00+0900	Cloudy	Asia	KR	Republic of Korea	Janghang wetland, Goyang, Han River Estuary Weland Protected Area	Civilian Controlled Zone and the Demilitarized Zone included Janghang Ramsar site	37.644829	126.742447	WGS84	6000	Aves	Anseriformes	Anatidae	Anas clypeata (Linnaeus, 1758)	Northern Shoveler	8	Lee, W.S., Koo, T.H. and Park, J.Y. (2014). A Field Guide to The Birds of Korea. LG Evergreen Foundation (2nd edition).
HumanObservation	GOYANG-JANGHANG-488	EunJeong Kim | JiSeon Kim | EunJeong Lee | JungIn Sook | DongUk Han	2020-10-26	09:00+0900/12:00+0900	Cloudy	Asia	KR	Republic of Korea	Janghang wetland, Goyang, Han River Estuary Weland Protected Area	Civilian Controlled Zone and the Demilitarized Zone included Janghang Ramsar site	37.644829	126.742447	WGS84	6000	Aves	Anseriformes	Anatidae	Anas crecca (Linnaeus, 1758)	Eurasian Teal	229	Lee, W.S., Koo, T.H. and Park, J.Y. (2014). A Field Guide to The Birds of Korea. LG Evergreen Foundation (2nd edition).
HumanObservation	GOYANG-JANGHANG-489	EunJeong Kim | JiSeon Kim | EunJeong Lee | JungIn Sook | DongUk Han	2020-10-26	09:00+0900/12:00+0900	Cloudy	Asia	KR	Republic of Korea	Janghang wetland, Goyang, Han River Estuary Weland Protected Area	Civilian Controlled Zone and the Demilitarized Zone included Janghang Ramsar site	37.644829	126.742447	WGS84	6000	Aves	Anseriformes	Anatidae	Aythya marila (Linnaeus, 1761)	Greater Scaup	20	Lee, W.S., Koo, T.H. and Park, J.Y. (2014). A Field Guide to The Birds of Korea. LG Evergreen Foundation (2nd edition).
HumanObservation	GOYANG-JANGHANG-490	EunJeong Kim | JiSeon Kim | EunJeong Lee | JungIn Sook | DongUk Han	2020-10-26	09:00+0900/12:00+0900	Cloudy	Asia	KR	Republic of Korea	Janghang wetland, Goyang, Han River Estuary Weland Protected Area	Civilian Controlled Zone and the Demilitarized Zone included Janghang Ramsar site	37.644829	126.742447	WGS84	6000	Aves	Anseriformes	Anatidae	Bucephala clangula (Linnaeus, 1758)	Common Goldeneye	20	Lee, W.S., Koo, T.H. and Park, J.Y. (2014). A Field Guide to The Birds of Korea. LG Evergreen Foundation (2nd edition).
HumanObservation	GOYANG-JANGHANG-491	EunJeong Kim | JiSeon Kim | EunJeong Lee | JungIn Sook | DongUk Han	2020-10-26	09:00+0900/12:00+0900	Cloudy	Asia	KR	Republic of Korea	Janghang wetland, Goyang, Han River Estuary Weland Protected Area	Civilian Controlled Zone and the Demilitarized Zone included Janghang Ramsar site	37.644829	126.742447	WGS84	6000	Aves	Podicipediformes	Podicipedidae	Tachybaptus ruficollis (Pallas, 1764)	Little Grebe	45	Lee, W.S., Koo, T.H. and Park, J.Y. (2014). A Field Guide to The Birds of Korea. LG Evergreen Foundation (2nd edition).
HumanObservation	GOYANG-JANGHANG-492	EunJeong Kim | JiSeon Kim | EunJeong Lee | JungIn Sook | DongUk Han	2020-10-26	09:00+0900/12:00+0900	Cloudy	Asia	KR	Republic of Korea	Janghang wetland, Goyang, Han River Estuary Weland Protected Area	Civilian Controlled Zone and the Demilitarized Zone included Janghang Ramsar site	37.644829	126.742447	WGS84	6000	Aves	Podicipediformes	Podicipedidae	Podiceps cristatus (Linnaeus, 1758)	Great Crested Grebe	1	Lee, W.S., Koo, T.H. and Park, J.Y. (2014). A Field Guide to The Birds of Korea. LG Evergreen Foundation (2nd edition).
HumanObservation	GOYANG-JANGHANG-493	EunJeong Kim | JiSeon Kim | EunJeong Lee | JungIn Sook | DongUk Han	2020-10-26	09:00+0900/12:00+0900	Cloudy	Asia	KR	Republic of Korea	Janghang wetland, Goyang, Han River Estuary Weland Protected Area	Civilian Controlled Zone and the Demilitarized Zone included Janghang Ramsar site	37.644829	126.742447	WGS84	6000	Aves	Ciconiiformes	Ciconiidae	Ciconia boyciana (Swinhoe, 1873)	Oriental stork	1	Lee, W.S., Koo, T.H. and Park, J.Y. (2014). A Field Guide to The Birds of Korea. LG Evergreen Foundation (2nd edition).
HumanObservation	GOYANG-JANGHANG-494	EunJeong Kim | JiSeon Kim | EunJeong Lee | JungIn Sook | DongUk Han	2020-10-26	09:00+0900/12:00+0900	Cloudy	Asia	KR	Republic of Korea	Janghang wetland, Goyang, Han River Estuary Weland Protected Area	Civilian Controlled Zone and the Demilitarized Zone included Janghang Ramsar site	37.644829	126.742447	WGS84	6000	Aves	Pelecaniformes	Threskiornithidae	Platalea minor (Temminck & Schlegel, 1849)	Black-faced Spoonbill	5	Lee, W.S., Koo, T.H. and Park, J.Y. (2014). A Field Guide to The Birds of Korea. LG Evergreen Foundation (2nd edition).
HumanObservation	GOYANG-JANGHANG-495	EunJeong Kim | JiSeon Kim | EunJeong Lee | JungIn Sook | DongUk Han	2020-10-26	09:00+0900/12:00+0900	Cloudy	Asia	KR	Republic of Korea	Janghang wetland, Goyang, Han River Estuary Weland Protected Area	Civilian Controlled Zone and the Demilitarized Zone included Janghang Ramsar site	37.644829	126.742447	WGS84	6000	Aves	Pelecaniformes	Ardeidae	Ardea cinerea (Linnaeus, 1758)	Gray Heron	11	Lee, W.S., Koo, T.H. and Park, J.Y. (2014). A Field Guide to The Birds of Korea. LG Evergreen Foundation (2nd edition).
HumanObservation	GOYANG-JANGHANG-496	EunJeong Kim | JiSeon Kim | EunJeong Lee | JungIn Sook | DongUk Han	2020-10-26	09:00+0900/12:00+0900	Cloudy	Asia	KR	Republic of Korea	Janghang wetland, Goyang, Han River Estuary Weland Protected Area	Civilian Controlled Zone and the Demilitarized Zone included Janghang Ramsar site	37.644829	126.742447	WGS84	6000	Aves	Pelecaniformes	Ardeidae	Ardea alba (Linnaeus, 1758)	Great Egret	7	Lee, W.S., Koo, T.H. and Park, J.Y. (2014). A Field Guide to The Birds of Korea. LG Evergreen Foundation (2nd edition).
HumanObservation	GOYANG-JANGHANG-497	EunJeong Kim | JiSeon Kim | EunJeong Lee | JungIn Sook | DongUk Han	2020-10-26	09:00+0900/12:00+0900	Cloudy	Asia	KR	Republic of Korea	Janghang wetland, Goyang, Han River Estuary Weland Protected Area	Civilian Controlled Zone and the Demilitarized Zone included Janghang Ramsar site	37.644829	126.742447	WGS84	6000	Aves	Pelecaniformes	Phalacrocoracidae	Phalacrocorax carbo (Linnaeus, 1758)	Great Cormorant	176	Lee, W.S., Koo, T.H. and Park, J.Y. (2014). A Field Guide to The Birds of Korea. LG Evergreen Foundation (2nd edition).
HumanObservation	GOYANG-JANGHANG-498	EunJeong Kim | JiSeon Kim | EunJeong Lee | JungIn Sook | DongUk Han	2020-10-26	09:00+0900/12:00+0900	Cloudy	Asia	KR	Republic of Korea	Janghang wetland, Goyang, Han River Estuary Weland Protected Area	Civilian Controlled Zone and the Demilitarized Zone included Janghang Ramsar site	37.644829	126.742447	WGS84	6000	Aves	Falconiformes	Falconidae	Falco tinnunculus (Linnaeus, 1758)	Common Kestrel	1	Lee, W.S., Koo, T.H. and Park, J.Y. (2014). A Field Guide to The Birds of Korea. LG Evergreen Foundation (2nd edition).
HumanObservation	GOYANG-JANGHANG-499	EunJeong Kim | JiSeon Kim | EunJeong Lee | JungIn Sook | DongUk Han	2020-10-26	09:00+0900/12:00+0900	Cloudy	Asia	KR	Republic of Korea	Janghang wetland, Goyang, Han River Estuary Weland Protected Area	Civilian Controlled Zone and the Demilitarized Zone included Janghang Ramsar site	37.644829	126.742447	WGS84	6000	Aves	Accipitriformes	Accipitridae	Buteo buteo (Linnaeus, 1758)	Common Buzzard	1	Lee, W.S., Koo, T.H. and Park, J.Y. (2014). A Field Guide to The Birds of Korea. LG Evergreen Foundation (2nd edition).
HumanObservation	GOYANG-JANGHANG-500	EunJeong Kim | JiSeon Kim | EunJeong Lee | JungIn Sook | DongUk Han	2020-10-26	09:00+0900/12:00+0900	Cloudy	Asia	KR	Republic of Korea	Janghang wetland, Goyang, Han River Estuary Weland Protected Area	Civilian Controlled Zone and the Demilitarized Zone included Janghang Ramsar site	37.644829	126.742447	WGS84	6000	Aves	Gruiformes	Gruidae	Grus vipio (Pallas, 1811)	White-naped Crane	12	Lee, W.S., Koo, T.H. and Park, J.Y. (2014). A Field Guide to The Birds of Korea. LG Evergreen Foundation (2nd edition).
HumanObservation	GOYANG-JANGHANG-501	EunJeong Kim | JiSeon Kim | EunJeong Lee | JungIn Sook | DongUk Han	2020-10-26	09:00+0900/12:00+0900	Cloudy	Asia	KR	Republic of Korea	Janghang wetland, Goyang, Han River Estuary Weland Protected Area	Civilian Controlled Zone and the Demilitarized Zone included Janghang Ramsar site	37.644829	126.742447	WGS84	6000	Aves	Charadriformes	Charadriidae	Vanellus cinereus (Blyth, 1842)	Grey-headed Lapwing	3	Lee, W.S., Koo, T.H. and Park, J.Y. (2014). A Field Guide to The Birds of Korea. LG Evergreen Foundation (2nd edition).
HumanObservation	GOYANG-JANGHANG-502	EunJeong Kim | JiSeon Kim | EunJeong Lee | JungIn Sook | DongUk Han	2020-10-26	09:00+0900/12:00+0900	Cloudy	Asia	KR	Republic of Korea	Janghang wetland, Goyang, Han River Estuary Weland Protected Area	Civilian Controlled Zone and the Demilitarized Zone included Janghang Ramsar site	37.644829	126.742447	WGS84	6000	Aves	Charadriformes	Laridae	Larus crassirostris (Vieillot, 1818)	Black-tailed Gull	7	Lee, W.S., Koo, T.H. and Park, J.Y. (2014). A Field Guide to The Birds of Korea. LG Evergreen Foundation (2nd edition).
HumanObservation	GOYANG-JANGHANG-503	EunJeong Kim | JiSeon Kim | EunJeong Lee | JungIn Sook | DongUk Han	2020-10-26	09:00+0900/12:00+0900	Cloudy	Asia	KR	Republic of Korea	Janghang wetland, Goyang, Han River Estuary Weland Protected Area	Civilian Controlled Zone and the Demilitarized Zone included Janghang Ramsar site	37.644829	126.742447	WGS84	6000	Aves	Charadriformes	Laridae	Larus argentatus (Pontoppidan, 1763)	Vega gull	26	Lee, W.S., Koo, T.H. and Park, J.Y. (2014). A Field Guide to The Birds of Korea. LG Evergreen Foundation (2nd edition).
HumanObservation	GOYANG-JANGHANG-504	EunJeong Kim | JiSeon Kim | EunJeong Lee | JungIn Sook | DongUk Han	2020-10-26	09:00+0900/12:00+0900	Cloudy	Asia	KR	Republic of Korea	Janghang wetland, Goyang, Han River Estuary Weland Protected Area	Civilian Controlled Zone and the Demilitarized Zone included Janghang Ramsar site	37.644829	126.742447	WGS84	6000	Aves	Charadriformes	Laridae	Larus cachinnans (Pallas, 1811)	Monolian Gull	1	Lee, W.S., Koo, T.H. and Park, J.Y. (2014). A Field Guide to The Birds of Korea. LG Evergreen Foundation (2nd edition).
HumanObservation	GOYANG-JANGHANG-505	EunJeong Kim | JiSeon Kim | EunJeong Lee | JungIn Sook | DongUk Han	2020-10-26	09:00+0900/12:00+0900	Cloudy	Asia	KR	Republic of Korea	Janghang wetland, Goyang, Han River Estuary Weland Protected Area	Civilian Controlled Zone and the Demilitarized Zone included Janghang Ramsar site	37.644829	126.742447	WGS84	6000	Aves	Columbiformes	Columbidae	Streptopelia orientalis (Latham, 1790)	Oriental Turtle Dove	3	Lee, W.S., Koo, T.H. and Park, J.Y. (2014). A Field Guide to The Birds of Korea. LG Evergreen Foundation (2nd edition).
HumanObservation	GOYANG-JANGHANG-506	EunJeong Kim | JiSeon Kim | EunJeong Lee | JungIn Sook | DongUk Han	2020-10-26	09:00+0900/12:00+0900	Cloudy	Asia	KR	Republic of Korea	Janghang wetland, Goyang, Han River Estuary Weland Protected Area	Civilian Controlled Zone and the Demilitarized Zone included Janghang Ramsar site	37.644829	126.742447	WGS84	6000	Aves	Columbiformes	Columbidae	Columba livia domestica (Linnaeus, 1766)	Domestic pigeon	4	Lee, W.S., Koo, T.H. and Park, J.Y. (2014). A Field Guide to The Birds of Korea. LG Evergreen Foundation (2nd edition).
HumanObservation	GOYANG-JANGHANG-507	EunJeong Kim | JiSeon Kim | EunJeong Lee | JungIn Sook | DongUk Han	2020-10-26	09:00+0900/12:00+0900	Cloudy	Asia	KR	Republic of Korea	Janghang wetland, Goyang, Han River Estuary Weland Protected Area	Civilian Controlled Zone and the Demilitarized Zone included Janghang Ramsar site	37.644829	126.742447	WGS84	6000	Aves	Piciformes	Picidae	Dendrocopos major (Linnaeus, 1758)	Great Spotted Woodpecker	1	Lee, W.S., Koo, T.H. and Park, J.Y. (2014). A Field Guide to The Birds of Korea. LG Evergreen Foundation (2nd edition).
HumanObservation	GOYANG-JANGHANG-508	EunJeong Kim | JiSeon Kim | EunJeong Lee | JungIn Sook | DongUk Han	2020-10-26	09:00+0900/12:00+0900	Cloudy	Asia	KR	Republic of Korea	Janghang wetland, Goyang, Han River Estuary Weland Protected Area	Civilian Controlled Zone and the Demilitarized Zone included Janghang Ramsar site	37.644829	126.742447	WGS84	6000	Aves	Passeriformes	Laniidae	Lanius bucephalus (Temminck & Schlegel, 1845)	Bull-headed Shrike	1	Lee, W.S., Koo, T.H. and Park, J.Y. (2014). A Field Guide to The Birds of Korea. LG Evergreen Foundation (2nd edition).
HumanObservation	GOYANG-JANGHANG-509	EunJeong Kim | JiSeon Kim | EunJeong Lee | JungIn Sook | DongUk Han	2020-10-26	09:00+0900/12:00+0900	Cloudy	Asia	KR	Republic of Korea	Janghang wetland, Goyang, Han River Estuary Weland Protected Area	Civilian Controlled Zone and the Demilitarized Zone included Janghang Ramsar site	37.644829	126.742447	WGS84	6000	Aves	Passeriformes	Corvidae	Corvus macrorhynchos (Wagler, 1827)	Large-billed Crow	3	Lee, W.S., Koo, T.H. and Park, J.Y. (2014). A Field Guide to The Birds of Korea. LG Evergreen Foundation (2nd edition).
HumanObservation	GOYANG-JANGHANG-510	EunJeong Kim | JiSeon Kim | EunJeong Lee | JungIn Sook | DongUk Han	2020-10-26	09:00+0900/12:00+0900	Cloudy	Asia	KR	Republic of Korea	Janghang wetland, Goyang, Han River Estuary Weland Protected Area	Civilian Controlled Zone and the Demilitarized Zone included Janghang Ramsar site	37.644829	126.742447	WGS84	6000	Aves	Passeriformes	Corvidae	Cyanopica cyanus (Pallas, 1776)	Azure-winged Magpie	8	Lee, W.S., Koo, T.H. and Park, J.Y. (2014). A Field Guide to The Birds of Korea. LG Evergreen Foundation (2nd edition).
HumanObservation	GOYANG-JANGHANG-511	EunJeong Kim | JiSeon Kim | EunJeong Lee | JungIn Sook | DongUk Han	2020-10-26	09:00+0900/12:00+0900	Cloudy	Asia	KR	Republic of Korea	Janghang wetland, Goyang, Han River Estuary Weland Protected Area	Civilian Controlled Zone and the Demilitarized Zone included Janghang Ramsar site	37.644829	126.742447	WGS84	6000	Aves	Passeriformes	Corvidae	Pica pica (Linnaeus, 1758)	Oriental Magpie	3	Lee, W.S., Koo, T.H. and Park, J.Y. (2014). A Field Guide to The Birds of Korea. LG Evergreen Foundation (2nd edition).
HumanObservation	GOYANG-JANGHANG-512	EunJeong Kim | JiSeon Kim | EunJeong Lee | JungIn Sook | DongUk Han	2020-10-26	09:00+0900/12:00+0900	Cloudy	Asia	KR	Republic of Korea	Janghang wetland, Goyang, Han River Estuary Weland Protected Area	Civilian Controlled Zone and the Demilitarized Zone included Janghang Ramsar site	37.644829	126.742447	WGS84	6000	Aves	Passeriformes	Paridae	Parus major (Linnaeus, 1758)	Northern Great Tit	8	Lee, W.S., Koo, T.H. and Park, J.Y. (2014). A Field Guide to The Birds of Korea. LG Evergreen Foundation (2nd edition).
HumanObservation	GOYANG-JANGHANG-513	EunJeong Kim | JiSeon Kim | EunJeong Lee | JungIn Sook | DongUk Han	2020-10-26	09:00+0900/12:00+0900	Cloudy	Asia	KR	Republic of Korea	Janghang wetland, Goyang, Han River Estuary Weland Protected Area	Civilian Controlled Zone and the Demilitarized Zone included Janghang Ramsar site	37.644829	126.742447	WGS84	6000	Aves	Passeriformes	Sylviidae	Sinosuthora webbiana (Gould, 1852)	Vinous-throated Parrotbill	55	Lee, W.S., Koo, T.H. and Park, J.Y. (2014). A Field Guide to The Birds of Korea. LG Evergreen Foundation (2nd edition).
HumanObservation	GOYANG-JANGHANG-514	EunJeong Kim | JiSeon Kim | EunJeong Lee | JungIn Sook | DongUk Han	2020-10-26	09:00+0900/12:00+0900	Cloudy	Asia	KR	Republic of Korea	Janghang wetland, Goyang, Han River Estuary Weland Protected Area	Civilian Controlled Zone and the Demilitarized Zone included Janghang Ramsar site	37.644829	126.742447	WGS84	6000	Aves	Passeriformes	Aegithalidae	Aegithalos caudatus (Linnaeus, 1758)	Long-tailed Tit	28	Lee, W.S., Koo, T.H. and Park, J.Y. (2014). A Field Guide to The Birds of Korea. LG Evergreen Foundation (2nd edition).
HumanObservation	GOYANG-JANGHANG-515	EunJeong Kim | JiSeon Kim | EunJeong Lee | JungIn Sook | DongUk Han	2020-10-26	09:00+0900/12:00+0900	Cloudy	Asia	KR	Republic of Korea	Janghang wetland, Goyang, Han River Estuary Weland Protected Area	Civilian Controlled Zone and the Demilitarized Zone included Janghang Ramsar site	37.644829	126.742447	WGS84	6000	Aves	Passeriformes	Pycnonotidae	Hypsipetes amaurotis (Temminck, 1830)	Brown-eared Bulbul	5	Lee, W.S., Koo, T.H. and Park, J.Y. (2014). A Field Guide to The Birds of Korea. LG Evergreen Foundation (2nd edition).
HumanObservation	GOYANG-JANGHANG-516	EunJeong Kim | JiSeon Kim | EunJeong Lee | JungIn Sook | DongUk Han	2020-10-26	09:00+0900/12:00+0900	Cloudy	Asia	KR	Republic of Korea	Janghang wetland, Goyang, Han River Estuary Weland Protected Area	Civilian Controlled Zone and the Demilitarized Zone included Janghang Ramsar site	37.644829	126.742447	WGS84	6000	Aves	Passeriformes	Muscicapidae	Phoenicurus auroreus (Pallas, 1776)	Daurian Redstart	5	Lee, W.S., Koo, T.H. and Park, J.Y. (2014). A Field Guide to The Birds of Korea. LG Evergreen Foundation (2nd edition).
HumanObservation	GOYANG-JANGHANG-517	EunJeong Kim | JiSeon Kim | EunJeong Lee | JungIn Sook | DongUk Han	2020-10-26	09:00+0900/12:00+0900	Cloudy	Asia	KR	Republic of Korea	Janghang wetland, Goyang, Han River Estuary Weland Protected Area	Civilian Controlled Zone and the Demilitarized Zone included Janghang Ramsar site	37.644829	126.742447	WGS84	6000	Aves	Passeriformes	Passeridae	Passer montanus (Linnaeus, 1758)	Eurasian Tree Sparrow	4	Lee, W.S., Koo, T.H. and Park, J.Y. (2014). A Field Guide to The Birds of Korea. LG Evergreen Foundation (2nd edition).
HumanObservation	GOYANG-JANGHANG-518	EunJeong Kim | JiSeon Kim | EunJeong Lee | JungIn Sook | DongUk Han	2020-10-26	09:00+0900/12:00+0900	Cloudy	Asia	KR	Republic of Korea	Janghang wetland, Goyang, Han River Estuary Weland Protected Area	Civilian Controlled Zone and the Demilitarized Zone included Janghang Ramsar site	37.644829	126.742447	WGS84	6000	Aves	Passeriformes	Motacillidae	Motacilla flava (Linnaeus, 1758)	Western Yellow Wagtail	8	Lee, W.S., Koo, T.H. and Park, J.Y. (2014). A Field Guide to The Birds of Korea. LG Evergreen Foundation (2nd edition).
HumanObservation	GOYANG-JANGHANG-519	EunJeong Kim | JiSeon Kim | EunJeong Lee | JungIn Sook | DongUk Han	2020-10-26	09:00+0900/12:00+0900	Cloudy	Asia	KR	Republic of Korea	Janghang wetland, Goyang, Han River Estuary Weland Protected Area	Civilian Controlled Zone and the Demilitarized Zone included Janghang Ramsar site	37.644829	126.742447	WGS84	6000	Aves	Passeriformes	Motacillidae	Anthus rubescens (Tunstall, 1771)	Buff-bellied Pipit	6	Lee, W.S., Koo, T.H. and Park, J.Y. (2014). A Field Guide to The Birds of Korea. LG Evergreen Foundation (2nd edition).
HumanObservation	GOYANG-JANGHANG-520	EunJeong Kim | JiSeon Kim | EunJeong Lee | JungIn Sook | DongUk Han	2020-10-26	09:00+0900/12:00+0900	Cloudy	Asia	KR	Republic of Korea	Janghang wetland, Goyang, Han River Estuary Weland Protected Area	Civilian Controlled Zone and the Demilitarized Zone included Janghang Ramsar site	37.644829	126.742447	WGS84	6000	Aves	Passeriformes	Emberizidae	Emberiza elegans (Temminck, 1836)	Yellow-throated Bunting	11	Lee, W.S., Koo, T.H. and Park, J.Y. (2014). A Field Guide to The Birds of Korea. LG Evergreen Foundation (2nd edition).
HumanObservation	GOYANG-JANGHANG-521	EunJeong Kim | JiSeon Kim | EunJeong Lee | JungIn Sook | DongUk Han	2020-10-26	09:00+0900/12:00+0900	Cloudy	Asia	KR	Republic of Korea	Janghang wetland, Goyang, Han River Estuary Weland Protected Area	Civilian Controlled Zone and the Demilitarized Zone included Janghang Ramsar site	37.644829	126.742447	WGS84	6000	Aves	Passeriformes	Emberizidae	Emberiza tristrami (Swinhoe, 1870)	Tristram's Bunting	1	Lee, W.S., Koo, T.H. and Park, J.Y. (2014). A Field Guide to The Birds of Korea. LG Evergreen Foundation (2nd edition).
HumanObservation	GOYANG-JANGHANG-522	EunJeong Kim | JiSeon Kim | EunJeong Lee | JungIn Sook | DongUk Han	2020-10-26	09:00+0900/12:00+0900	Cloudy	Asia	KR	Republic of Korea	Janghang wetland, Goyang, Han River Estuary Weland Protected Area	Civilian Controlled Zone and the Demilitarized Zone included Janghang Ramsar site	37.644829	126.742447	WGS84	6000	Aves	Passeriformes	Emberizidae	Emberiza pallasi (Cabanis, 1851)	Pallas's Reed Bunting	1	Lee, W.S., Koo, T.H. and Park, J.Y. (2014). A Field Guide to The Birds of Korea. LG Evergreen Foundation (2nd edition).
HumanObservation	GOYANG-JANGHANG-523	EunJeong Kim | JiSeon Kim | EunJeong Lee | JungIn Sook | DongUk Han	2020-10-26	09:00+0900/12:00+0900	Cloudy	Asia	KR	Republic of Korea	Janghang wetland, Goyang, Han River Estuary Weland Protected Area	Civilian Controlled Zone and the Demilitarized Zone included Janghang Ramsar site	37.644829	126.742447	WGS84	6000	Aves	Passeriformes	Fringillidae	Emberiza spodocephala (Pallas, 1776)	Black-faced Bunting	1	Lee, W.S., Koo, T.H. and Park, J.Y. (2014). A Field Guide to The Birds of Korea. LG Evergreen Foundation (2nd edition).
HumanObservation	GOYANG-JANGHANG-524	EunJeong Kim | JiSeon Kim | JungIn Sook | DongUk Han	2020-11-02	09:00+0900/12:00+0900	Sunny	Asia	KR	Republic of Korea	Janghang wetland, Goyang, Han River Estuary Weland Protected Area	Civilian Controlled Zone and the Demilitarized Zone included Janghang Ramsar site	37.644829	126.742447	WGS84	6000	Aves	Anseriformes	Anatidae	Anser fabalis (Latham, 1787)	Taiga Bean-Goose	14407	Lee, W.S., Koo, T.H. and Park, J.Y. (2014). A Field Guide to The Birds of Korea. LG Evergreen Foundation (2nd edition).
HumanObservation	GOYANG-JANGHANG-525	EunJeong Kim | JiSeon Kim | JungIn Sook | DongUk Han	2020-11-02	09:00+0900/12:00+0900	Sunny	Asia	KR	Republic of Korea	Janghang wetland, Goyang, Han River Estuary Weland Protected Area	Civilian Controlled Zone and the Demilitarized Zone included Janghang Ramsar site	37.644829	126.742447	WGS84	6000	Aves	Anseriformes	Anatidae	Anser albifrons (Scopoli, 1769)	Greater White-fronted Goose	340	Lee, W.S., Koo, T.H. and Park, J.Y. (2014). A Field Guide to The Birds of Korea. LG Evergreen Foundation (2nd edition).
HumanObservation	GOYANG-JANGHANG-526	EunJeong Kim | JiSeon Kim | JungIn Sook | DongUk Han	2020-11-02	09:00+0900/12:00+0900	Sunny	Asia	KR	Republic of Korea	Janghang wetland, Goyang, Han River Estuary Weland Protected Area	Civilian Controlled Zone and the Demilitarized Zone included Janghang Ramsar site	37.644829	126.742447	WGS84	6000	Aves	Anseriformes	Anatidae	Anser caerulescens (Linnaeus, 1758)	Snow Goose	1	Lee, W.S., Koo, T.H. and Park, J.Y. (2014). A Field Guide to The Birds of Korea. LG Evergreen Foundation (2nd edition).
HumanObservation	GOYANG-JANGHANG-527	EunJeong Kim | JiSeon Kim | JungIn Sook | DongUk Han	2020-11-02	09:00+0900/12:00+0900	Sunny	Asia	KR	Republic of Korea	Janghang wetland, Goyang, Han River Estuary Weland Protected Area	Civilian Controlled Zone and the Demilitarized Zone included Janghang Ramsar site	37.644829	126.742447	WGS84	6000	Aves	Anseriformes	Anatidae	Tadorna ferruginea (Pallas, 1764)	Ruddy Shelduck	5	Lee, W.S., Koo, T.H. and Park, J.Y. (2014). A Field Guide to The Birds of Korea. LG Evergreen Foundation (2nd edition).
HumanObservation	GOYANG-JANGHANG-528	EunJeong Kim | JiSeon Kim | JungIn Sook | DongUk Han	2020-11-02	09:00+0900/12:00+0900	Sunny	Asia	KR	Republic of Korea	Janghang wetland, Goyang, Han River Estuary Weland Protected Area	Civilian Controlled Zone and the Demilitarized Zone included Janghang Ramsar site	37.644829	126.742447	WGS84	6000	Aves	Anseriformes	Anatidae	Anas penelope (Linnaeus, 1758)	Eurasian Wigeon	1	Lee, W.S., Koo, T.H. and Park, J.Y. (2014). A Field Guide to The Birds of Korea. LG Evergreen Foundation (2nd edition).
HumanObservation	GOYANG-JANGHANG-529	EunJeong Kim | JiSeon Kim | JungIn Sook | DongUk Han	2020-11-02	09:00+0900/12:00+0900	Sunny	Asia	KR	Republic of Korea	Janghang wetland, Goyang, Han River Estuary Weland Protected Area	Civilian Controlled Zone and the Demilitarized Zone included Janghang Ramsar site	37.644829	126.742447	WGS84	6000	Aves	Anseriformes	Anatidae	Anas platyrhynchos (Linnaeus, 1758)	Mallard	100	Lee, W.S., Koo, T.H. and Park, J.Y. (2014). A Field Guide to The Birds of Korea. LG Evergreen Foundation (2nd edition).
HumanObservation	GOYANG-JANGHANG-530	EunJeong Kim | JiSeon Kim | JungIn Sook | DongUk Han	2020-11-02	09:00+0900/12:00+0900	Sunny	Asia	KR	Republic of Korea	Janghang wetland, Goyang, Han River Estuary Weland Protected Area	Civilian Controlled Zone and the Demilitarized Zone included Janghang Ramsar site	37.644829	126.742447	WGS84	6000	Aves	Anseriformes	Anatidae	Anas poecilorhyncha (J.R.Forster, 1781)	Eastern Spot-billed Duck	46	Lee, W.S., Koo, T.H. and Park, J.Y. (2014). A Field Guide to The Birds of Korea. LG Evergreen Foundation (2nd edition).
HumanObservation	GOYANG-JANGHANG-531	EunJeong Kim | JiSeon Kim | JungIn Sook | DongUk Han	2020-11-02	09:00+0900/12:00+0900	Sunny	Asia	KR	Republic of Korea	Janghang wetland, Goyang, Han River Estuary Weland Protected Area	Civilian Controlled Zone and the Demilitarized Zone included Janghang Ramsar site	37.644829	126.742447	WGS84	6000	Aves	Anseriformes	Anatidae	Anas acuta (Linnaeus, 1758)	Northern Pintail	4	Lee, W.S., Koo, T.H. and Park, J.Y. (2014). A Field Guide to The Birds of Korea. LG Evergreen Foundation (2nd edition).
HumanObservation	GOYANG-JANGHANG-532	EunJeong Kim | JiSeon Kim | JungIn Sook | DongUk Han	2020-11-02	09:00+0900/12:00+0900	Sunny	Asia	KR	Republic of Korea	Janghang wetland, Goyang, Han River Estuary Weland Protected Area	Civilian Controlled Zone and the Demilitarized Zone included Janghang Ramsar site	37.644829	126.742447	WGS84	6000	Aves	Anseriformes	Anatidae	Anas crecca (Linnaeus, 1758)	Eurasian Teal	4	Lee, W.S., Koo, T.H. and Park, J.Y. (2014). A Field Guide to The Birds of Korea. LG Evergreen Foundation (2nd edition).
HumanObservation	GOYANG-JANGHANG-533	EunJeong Kim | JiSeon Kim | JungIn Sook | DongUk Han	2020-11-02	09:00+0900/12:00+0900	Sunny	Asia	KR	Republic of Korea	Janghang wetland, Goyang, Han River Estuary Weland Protected Area	Civilian Controlled Zone and the Demilitarized Zone included Janghang Ramsar site	37.644829	126.742447	WGS84	6000	Aves	Anseriformes	Anatidae	Aythya ferina (Linnaeus, 1758)	Common Pochard	1202	Lee, W.S., Koo, T.H. and Park, J.Y. (2014). A Field Guide to The Birds of Korea. LG Evergreen Foundation (2nd edition).
HumanObservation	GOYANG-JANGHANG-534	EunJeong Kim | JiSeon Kim | JungIn Sook | DongUk Han	2020-11-02	09:00+0900/12:00+0900	Sunny	Asia	KR	Republic of Korea	Janghang wetland, Goyang, Han River Estuary Weland Protected Area	Civilian Controlled Zone and the Demilitarized Zone included Janghang Ramsar site	37.644829	126.742447	WGS84	6000	Aves	Anseriformes	Anatidae	Aythya fuligula (Linnaeus, 1758)	Tufted Duck	3	Lee, W.S., Koo, T.H. and Park, J.Y. (2014). A Field Guide to The Birds of Korea. LG Evergreen Foundation (2nd edition).
HumanObservation	GOYANG-JANGHANG-535	EunJeong Kim | JiSeon Kim | JungIn Sook | DongUk Han	2020-11-02	09:00+0900/12:00+0900	Sunny	Asia	KR	Republic of Korea	Janghang wetland, Goyang, Han River Estuary Weland Protected Area	Civilian Controlled Zone and the Demilitarized Zone included Janghang Ramsar site	37.644829	126.742447	WGS84	6000	Aves	Anseriformes	Anatidae	Mergus merganser (Linnaeus, 1758)	Common Merganser	32	Lee, W.S., Koo, T.H. and Park, J.Y. (2014). A Field Guide to The Birds of Korea. LG Evergreen Foundation (2nd edition).
HumanObservation	GOYANG-JANGHANG-536	EunJeong Kim | JiSeon Kim | JungIn Sook | DongUk Han	2020-11-02	09:00+0900/12:00+0900	Sunny	Asia	KR	Republic of Korea	Janghang wetland, Goyang, Han River Estuary Weland Protected Area	Civilian Controlled Zone and the Demilitarized Zone included Janghang Ramsar site	37.644829	126.742447	WGS84	6000	Aves	Podicipediformes	Podicipedidae	Tachybaptus ruficollis (Pallas, 1764)	Little Grebe	1	Lee, W.S., Koo, T.H. and Park, J.Y. (2014). A Field Guide to The Birds of Korea. LG Evergreen Foundation (2nd edition).
HumanObservation	GOYANG-JANGHANG-537	EunJeong Kim | JiSeon Kim | JungIn Sook | DongUk Han	2020-11-02	09:00+0900/12:00+0900	Sunny	Asia	KR	Republic of Korea	Janghang wetland, Goyang, Han River Estuary Weland Protected Area	Civilian Controlled Zone and the Demilitarized Zone included Janghang Ramsar site	37.644829	126.742447	WGS84	6000	Aves	Podicipediformes	Podicipedidae	Podiceps cristatus (Linnaeus, 1758)	Great Crested Grebe	1	Lee, W.S., Koo, T.H. and Park, J.Y. (2014). A Field Guide to The Birds of Korea. LG Evergreen Foundation (2nd edition).
HumanObservation	GOYANG-JANGHANG-538	EunJeong Kim | JiSeon Kim | JungIn Sook | DongUk Han	2020-11-02	09:00+0900/12:00+0900	Sunny	Asia	KR	Republic of Korea	Janghang wetland, Goyang, Han River Estuary Weland Protected Area	Civilian Controlled Zone and the Demilitarized Zone included Janghang Ramsar site	37.644829	126.742447	WGS84	6000	Aves	Pelecaniformes	Ardeidae	Ardea cinerea (Linnaeus, 1758)	Gray Heron	2	Lee, W.S., Koo, T.H. and Park, J.Y. (2014). A Field Guide to The Birds of Korea. LG Evergreen Foundation (2nd edition).
HumanObservation	GOYANG-JANGHANG-539	EunJeong Kim | JiSeon Kim | JungIn Sook | DongUk Han	2020-11-02	09:00+0900/12:00+0900	Sunny	Asia	KR	Republic of Korea	Janghang wetland, Goyang, Han River Estuary Weland Protected Area	Civilian Controlled Zone and the Demilitarized Zone included Janghang Ramsar site	37.644829	126.742447	WGS84	6000	Aves	Pelecaniformes	Phalacrocoracidae	Phalacrocorax carbo (Linnaeus, 1758)	Great Cormorant	1	Lee, W.S., Koo, T.H. and Park, J.Y. (2014). A Field Guide to The Birds of Korea. LG Evergreen Foundation (2nd edition).
HumanObservation	GOYANG-JANGHANG-540	EunJeong Kim | JiSeon Kim | JungIn Sook | DongUk Han	2020-11-02	09:00+0900/12:00+0900	Sunny	Asia	KR	Republic of Korea	Janghang wetland, Goyang, Han River Estuary Weland Protected Area	Civilian Controlled Zone and the Demilitarized Zone included Janghang Ramsar site	37.644829	126.742447	WGS84	6000	Aves	Falconiformes	Falconidae	Falco tinnunculus (Linnaeus, 1758)	Common Kestrel	2	Lee, W.S., Koo, T.H. and Park, J.Y. (2014). A Field Guide to The Birds of Korea. LG Evergreen Foundation (2nd edition).
HumanObservation	GOYANG-JANGHANG-541	EunJeong Kim | JiSeon Kim | JungIn Sook | DongUk Han	2020-11-02	09:00+0900/12:00+0900	Sunny	Asia	KR	Republic of Korea	Janghang wetland, Goyang, Han River Estuary Weland Protected Area	Civilian Controlled Zone and the Demilitarized Zone included Janghang Ramsar site	37.644829	126.742447	WGS84	6000	Aves	Falconiformes	Falconidae	Falco peregrinus (Tunstall, 1771)	Peregrine Falcon	1	Lee, W.S., Koo, T.H. and Park, J.Y. (2014). A Field Guide to The Birds of Korea. LG Evergreen Foundation (2nd edition).
HumanObservation	GOYANG-JANGHANG-542	EunJeong Kim | JiSeon Kim | JungIn Sook | DongUk Han	2020-11-02	09:00+0900/12:00+0900	Sunny	Asia	KR	Republic of Korea	Janghang wetland, Goyang, Han River Estuary Weland Protected Area	Civilian Controlled Zone and the Demilitarized Zone included Janghang Ramsar site	37.644829	126.742447	WGS84	6000	Aves	Accipitriformes	Accipitridae	Buteo buteo (Linnaeus, 1758)	Common Buzzard	3	Lee, W.S., Koo, T.H. and Park, J.Y. (2014). A Field Guide to The Birds of Korea. LG Evergreen Foundation (2nd edition).
HumanObservation	GOYANG-JANGHANG-543	EunJeong Kim | JiSeon Kim | JungIn Sook | DongUk Han	2020-11-02	09:00+0900/12:00+0900	Sunny	Asia	KR	Republic of Korea	Janghang wetland, Goyang, Han River Estuary Weland Protected Area	Civilian Controlled Zone and the Demilitarized Zone included Janghang Ramsar site	37.644829	126.742447	WGS84	6000	Aves	Gruiformes	Gruidae	Grus vipio (Pallas, 1811)	White-naped Crane	33	Lee, W.S., Koo, T.H. and Park, J.Y. (2014). A Field Guide to The Birds of Korea. LG Evergreen Foundation (2nd edition).
HumanObservation	GOYANG-JANGHANG-544	EunJeong Kim | JiSeon Kim | JungIn Sook | DongUk Han	2020-11-02	09:00+0900/12:00+0900	Sunny	Asia	KR	Republic of Korea	Janghang wetland, Goyang, Han River Estuary Weland Protected Area	Civilian Controlled Zone and the Demilitarized Zone included Janghang Ramsar site	37.644829	126.742447	WGS84	6000	Aves	Charadriformes	Laridae	Larus ridibundus (Linnaeus, 1766)	Black-headed Gull	5	Lee, W.S., Koo, T.H. and Park, J.Y. (2014). A Field Guide to The Birds of Korea. LG Evergreen Foundation (2nd edition).
HumanObservation	GOYANG-JANGHANG-545	EunJeong Kim | JiSeon Kim | JungIn Sook | DongUk Han	2020-11-02	09:00+0900/12:00+0900	Sunny	Asia	KR	Republic of Korea	Janghang wetland, Goyang, Han River Estuary Weland Protected Area	Civilian Controlled Zone and the Demilitarized Zone included Janghang Ramsar site	37.644829	126.742447	WGS84	6000	Aves	Columbiformes	Columbidae	Streptopelia orientalis (Latham, 1790)	Oriental Turtle Dove	12	Lee, W.S., Koo, T.H. and Park, J.Y. (2014). A Field Guide to The Birds of Korea. LG Evergreen Foundation (2nd edition).
HumanObservation	GOYANG-JANGHANG-546	EunJeong Kim | JiSeon Kim | JungIn Sook | DongUk Han	2020-11-02	09:00+0900/12:00+0900	Sunny	Asia	KR	Republic of Korea	Janghang wetland, Goyang, Han River Estuary Weland Protected Area	Civilian Controlled Zone and the Demilitarized Zone included Janghang Ramsar site	37.644829	126.742447	WGS84	6000	Aves	Columbiformes	Columbidae	Columba livia domestica (Linnaeus, 1766)	Domestic pigeon	19	Lee, W.S., Koo, T.H. and Park, J.Y. (2014). A Field Guide to The Birds of Korea. LG Evergreen Foundation (2nd edition).
HumanObservation	GOYANG-JANGHANG-547	EunJeong Kim | JiSeon Kim | JungIn Sook | DongUk Han	2020-11-02	09:00+0900/12:00+0900	Sunny	Asia	KR	Republic of Korea	Janghang wetland, Goyang, Han River Estuary Weland Protected Area	Civilian Controlled Zone and the Demilitarized Zone included Janghang Ramsar site	37.644829	126.742447	WGS84	6000	Aves	Piciformes	Picidae	Dendrocopos kizuki (Temminck, 1836)	Japanese Pygmy Woodpecker	1	Lee, W.S., Koo, T.H. and Park, J.Y. (2014). A Field Guide to The Birds of Korea. LG Evergreen Foundation (2nd edition).
HumanObservation	GOYANG-JANGHANG-548	EunJeong Kim | JiSeon Kim | JungIn Sook | DongUk Han	2020-11-02	09:00+0900/12:00+0900	Sunny	Asia	KR	Republic of Korea	Janghang wetland, Goyang, Han River Estuary Weland Protected Area	Civilian Controlled Zone and the Demilitarized Zone included Janghang Ramsar site	37.644829	126.742447	WGS84	6000	Aves	Piciformes	Picidae	Dendrocopos major (Linnaeus, 1758)	Great Spotted Woodpecker	1	Lee, W.S., Koo, T.H. and Park, J.Y. (2014). A Field Guide to The Birds of Korea. LG Evergreen Foundation (2nd edition).
HumanObservation	GOYANG-JANGHANG-549	EunJeong Kim | JiSeon Kim | JungIn Sook | DongUk Han	2020-11-02	09:00+0900/12:00+0900	Sunny	Asia	KR	Republic of Korea	Janghang wetland, Goyang, Han River Estuary Weland Protected Area	Civilian Controlled Zone and the Demilitarized Zone included Janghang Ramsar site	37.644829	126.742447	WGS84	6000	Aves	Piciformes	Picidae	Picus canus (J.F.Gmelin, 1788)	Grey-headed Woodpecker	1	Lee, W.S., Koo, T.H. and Park, J.Y. (2014). A Field Guide to The Birds of Korea. LG Evergreen Foundation (2nd edition).
HumanObservation	GOYANG-JANGHANG-550	EunJeong Kim | JiSeon Kim | JungIn Sook | DongUk Han	2020-11-02	09:00+0900/12:00+0900	Sunny	Asia	KR	Republic of Korea	Janghang wetland, Goyang, Han River Estuary Weland Protected Area	Civilian Controlled Zone and the Demilitarized Zone included Janghang Ramsar site	37.644829	126.742447	WGS84	6000	Aves	Passeriformes	Laniidae	Lanius bucephalus (Temminck & Schlegel, 1845)	Bull-headed Shrike	1	Lee, W.S., Koo, T.H. and Park, J.Y. (2014). A Field Guide to The Birds of Korea. LG Evergreen Foundation (2nd edition).
HumanObservation	GOYANG-JANGHANG-551	EunJeong Kim | JiSeon Kim | JungIn Sook | DongUk Han	2020-11-02	09:00+0900/12:00+0900	Sunny	Asia	KR	Republic of Korea	Janghang wetland, Goyang, Han River Estuary Weland Protected Area	Civilian Controlled Zone and the Demilitarized Zone included Janghang Ramsar site	37.644829	126.742447	WGS84	6000	Aves	Passeriformes	Corvidae	Corvus macrorhynchos (Wagler, 1827)	Large-billed Crow	4	Lee, W.S., Koo, T.H. and Park, J.Y. (2014). A Field Guide to The Birds of Korea. LG Evergreen Foundation (2nd edition).
HumanObservation	GOYANG-JANGHANG-552	EunJeong Kim | JiSeon Kim | JungIn Sook | DongUk Han	2020-11-02	09:00+0900/12:00+0900	Sunny	Asia	KR	Republic of Korea	Janghang wetland, Goyang, Han River Estuary Weland Protected Area	Civilian Controlled Zone and the Demilitarized Zone included Janghang Ramsar site	37.644829	126.742447	WGS84	6000	Aves	Passeriformes	Corvidae	Pica pica (Linnaeus, 1758)	Oriental Magpie	1	Lee, W.S., Koo, T.H. and Park, J.Y. (2014). A Field Guide to The Birds of Korea. LG Evergreen Foundation (2nd edition).
HumanObservation	GOYANG-JANGHANG-553	EunJeong Kim | JiSeon Kim | JungIn Sook | DongUk Han	2020-11-02	09:00+0900/12:00+0900	Sunny	Asia	KR	Republic of Korea	Janghang wetland, Goyang, Han River Estuary Weland Protected Area	Civilian Controlled Zone and the Demilitarized Zone included Janghang Ramsar site	37.644829	126.742447	WGS84	6000	Aves	Passeriformes	Pycnonotidae	Hypsipetes amaurotis (Temminck, 1830)	Brown-eared Bulbul	4	Lee, W.S., Koo, T.H. and Park, J.Y. (2014). A Field Guide to The Birds of Korea. LG Evergreen Foundation (2nd edition).
HumanObservation	GOYANG-JANGHANG-554	EunJeong Kim | JiSeon Kim | JungIn Sook | DongUk Han	2020-11-02	09:00+0900/12:00+0900	Sunny	Asia	KR	Republic of Korea	Janghang wetland, Goyang, Han River Estuary Weland Protected Area	Civilian Controlled Zone and the Demilitarized Zone included Janghang Ramsar site	37.644829	126.742447	WGS84	6000	Aves	Passeriformes	Reguliidae	Regulus regulus (Linnaeus, 1758)	Goldcrest	1	Lee, W.S., Koo, T.H. and Park, J.Y. (2014). A Field Guide to The Birds of Korea. LG Evergreen Foundation (2nd edition).
HumanObservation	GOYANG-JANGHANG-555	EunJeong Kim | JiSeon Kim | JungIn Sook | DongUk Han	2020-11-02	09:00+0900/12:00+0900	Sunny	Asia	KR	Republic of Korea	Janghang wetland, Goyang, Han River Estuary Weland Protected Area	Civilian Controlled Zone and the Demilitarized Zone included Janghang Ramsar site	37.644829	126.742447	WGS84	6000	Aves	Passeriformes	Muscicapidae	Phoenicurus auroreus (Pallas, 1776)	Daurian Redstart	5	Lee, W.S., Koo, T.H. and Park, J.Y. (2014). A Field Guide to The Birds of Korea. LG Evergreen Foundation (2nd edition).
HumanObservation	GOYANG-JANGHANG-556	EunJeong Kim | JiSeon Kim | JungIn Sook | DongUk Han	2020-11-02	09:00+0900/12:00+0900	Sunny	Asia	KR	Republic of Korea	Janghang wetland, Goyang, Han River Estuary Weland Protected Area	Civilian Controlled Zone and the Demilitarized Zone included Janghang Ramsar site	37.644829	126.742447	WGS84	6000	Aves	Passeriformes	Muscicapidae	Ficedula albicilla (Pallas, 1811)	Taiga Flycatcher	1	Lee, W.S., Koo, T.H. and Park, J.Y. (2014). A Field Guide to The Birds of Korea. LG Evergreen Foundation (2nd edition).
HumanObservation	GOYANG-JANGHANG-557	EunJeong Kim | JiSeon Kim | JungIn Sook | DongUk Han	2020-11-02	09:00+0900/12:00+0900	Sunny	Asia	KR	Republic of Korea	Janghang wetland, Goyang, Han River Estuary Weland Protected Area	Civilian Controlled Zone and the Demilitarized Zone included Janghang Ramsar site	37.644829	126.742447	WGS84	6000	Aves	Passeriformes	Passeridae	Passer montanus (Linnaeus, 1758)	Eurasian Tree Sparrow	5	Lee, W.S., Koo, T.H. and Park, J.Y. (2014). A Field Guide to The Birds of Korea. LG Evergreen Foundation (2nd edition).
HumanObservation	GOYANG-JANGHANG-558	EunJeong Kim | JiSeon Kim | JungIn Sook | DongUk Han	2020-11-02	09:00+0900/12:00+0900	Sunny	Asia	KR	Republic of Korea	Janghang wetland, Goyang, Han River Estuary Weland Protected Area	Civilian Controlled Zone and the Demilitarized Zone included Janghang Ramsar site	37.644829	126.742447	WGS84	6000	Aves	Passeriformes	Motacillidae	Motacilla flava (Linnaeus, 1758)	Western Yellow Wagtail	2	Lee, W.S., Koo, T.H. and Park, J.Y. (2014). A Field Guide to The Birds of Korea. LG Evergreen Foundation (2nd edition).
HumanObservation	GOYANG-JANGHANG-559	EunJeong Kim | JiSeon Kim | JungIn Sook | DongUk Han	2020-11-02	09:00+0900/12:00+0900	Sunny	Asia	KR	Republic of Korea	Janghang wetland, Goyang, Han River Estuary Weland Protected Area	Civilian Controlled Zone and the Demilitarized Zone included Janghang Ramsar site	37.644829	126.742447	WGS84	6000	Aves	Passeriformes	Motacillidae	Motacilla grandis (Sharpe, 1885)	Japanese Wagtail	1	Lee, W.S., Koo, T.H. and Park, J.Y. (2014). A Field Guide to The Birds of Korea. LG Evergreen Foundation (2nd edition).
HumanObservation	GOYANG-JANGHANG-560	EunJeong Kim | JiSeon Kim | JungIn Sook | DongUk Han	2020-11-02	09:00+0900/12:00+0900	Sunny	Asia	KR	Republic of Korea	Janghang wetland, Goyang, Han River Estuary Weland Protected Area	Civilian Controlled Zone and the Demilitarized Zone included Janghang Ramsar site	37.644829	126.742447	WGS84	6000	Aves	Passeriformes	Emberizidae	Emberiza elegans (Temminck, 1836)	Yellow-throated Bunting	12	Lee, W.S., Koo, T.H. and Park, J.Y. (2014). A Field Guide to The Birds of Korea. LG Evergreen Foundation (2nd edition).
HumanObservation	GOYANG-JANGHANG-561	EunJeong Kim | JiSeon Kim | JungIn Sook | DongUk Han	2020-11-02	09:00+0900/12:00+0900	Sunny	Asia	KR	Republic of Korea	Janghang wetland, Goyang, Han River Estuary Weland Protected Area	Civilian Controlled Zone and the Demilitarized Zone included Janghang Ramsar site	37.644829	126.742447	WGS84	6000	Aves	Passeriformes	Emberizidae	Emberiza chrysophrys (Pallas, 1776)	Yellow-browed Bunting	1	Lee, W.S., Koo, T.H. and Park, J.Y. (2014). A Field Guide to The Birds of Korea. LG Evergreen Foundation (2nd edition).
HumanObservation	GOYANG-JANGHANG-562	EunJeong Kim | JiSeon Kim | JungIn Sook | DongUk Han	2020-11-02	09:00+0900/12:00+0900	Sunny	Asia	KR	Republic of Korea	Janghang wetland, Goyang, Han River Estuary Weland Protected Area	Civilian Controlled Zone and the Demilitarized Zone included Janghang Ramsar site	37.644829	126.742447	WGS84	6000	Aves	Passeriformes	Emberizidae	Emberiza cioides (von J.F.Brandt, 1843)	Meadow Bunting	4	Lee, W.S., Koo, T.H. and Park, J.Y. (2014). A Field Guide to The Birds of Korea. LG Evergreen Foundation (2nd edition).
HumanObservation	GOYANG-JANGHANG-563	EunJeong Kim | JiSeon Kim | JungIn Sook | DongUk Han	2020-11-02	09:00+0900/12:00+0900	Sunny	Asia	KR	Republic of Korea	Janghang wetland, Goyang, Han River Estuary Weland Protected Area	Civilian Controlled Zone and the Demilitarized Zone included Janghang Ramsar site	37.644829	126.742447	WGS84	6000	Aves	Passeriformes	Emberizidae	Emberiza rustica (Pallas, 1776)	Rustic Bunting	7	Lee, W.S., Koo, T.H. and Park, J.Y. (2014). A Field Guide to The Birds of Korea. LG Evergreen Foundation (2nd edition).
HumanObservation	GOYANG-JANGHANG-564	EunJeong Kim | JiSeon Kim | EunJeong Lee | JungIn Sook | DongUk Han	2020-11-09	09:00+0900/12:00+0900	Sunny	Asia	KR	Republic of Korea	Janghang wetland, Goyang, Han River Estuary Weland Protected Area	Civilian Controlled Zone and the Demilitarized Zone included Janghang Ramsar site	37.644829	126.742447	WGS84	6000	Aves	Anseriformes	Anatidae	Anser fabalis (Latham, 1787)	Taiga Bean-Goose	22887	Lee, W.S., Koo, T.H. and Park, J.Y. (2014). A Field Guide to The Birds of Korea. LG Evergreen Foundation (2nd edition).
HumanObservation	GOYANG-JANGHANG-565	EunJeong Kim | JiSeon Kim | EunJeong Lee | JungIn Sook | DongUk Han	2020-11-09	09:00+0900/12:00+0900	Sunny	Asia	KR	Republic of Korea	Janghang wetland, Goyang, Han River Estuary Weland Protected Area	Civilian Controlled Zone and the Demilitarized Zone included Janghang Ramsar site	37.644829	126.742447	WGS84	6000	Aves	Anseriformes	Anatidae	Anser albifrons (Scopoli, 1769)	Greater White-fronted Goose	1294	Lee, W.S., Koo, T.H. and Park, J.Y. (2014). A Field Guide to The Birds of Korea. LG Evergreen Foundation (2nd edition).
HumanObservation	GOYANG-JANGHANG-566	EunJeong Kim | JiSeon Kim | EunJeong Lee | JungIn Sook | DongUk Han	2020-11-09	09:00+0900/12:00+0900	Sunny	Asia	KR	Republic of Korea	Janghang wetland, Goyang, Han River Estuary Weland Protected Area	Civilian Controlled Zone and the Demilitarized Zone included Janghang Ramsar site	37.644829	126.742447	WGS84	6000	Aves	Anseriformes	Anatidae	Anas strepera (Linnaeus, 1758)	Gadwall	1	Lee, W.S., Koo, T.H. and Park, J.Y. (2014). A Field Guide to The Birds of Korea. LG Evergreen Foundation (2nd edition).
HumanObservation	GOYANG-JANGHANG-567	EunJeong Kim | JiSeon Kim | EunJeong Lee | JungIn Sook | DongUk Han	2020-11-09	09:00+0900/12:00+0900	Sunny	Asia	KR	Republic of Korea	Janghang wetland, Goyang, Han River Estuary Weland Protected Area	Civilian Controlled Zone and the Demilitarized Zone included Janghang Ramsar site	37.644829	126.742447	WGS84	6000	Aves	Anseriformes	Anatidae	Tadorna tadorna (Linnaeus, 1758)	Common Shelduck	1	Lee, W.S., Koo, T.H. and Park, J.Y. (2014). A Field Guide to The Birds of Korea. LG Evergreen Foundation (2nd edition).
HumanObservation	GOYANG-JANGHANG-568	EunJeong Kim | JiSeon Kim | EunJeong Lee | JungIn Sook | DongUk Han	2020-11-09	09:00+0900/12:00+0900	Sunny	Asia	KR	Republic of Korea	Janghang wetland, Goyang, Han River Estuary Weland Protected Area	Civilian Controlled Zone and the Demilitarized Zone included Janghang Ramsar site	37.644829	126.742447	WGS84	6000	Aves	Anseriformes	Anatidae	Anas penelope (Linnaeus, 1758)	Eurasian Wigeon	7	Lee, W.S., Koo, T.H. and Park, J.Y. (2014). A Field Guide to The Birds of Korea. LG Evergreen Foundation (2nd edition).
HumanObservation	GOYANG-JANGHANG-569	EunJeong Kim | JiSeon Kim | EunJeong Lee | JungIn Sook | DongUk Han	2020-11-09	09:00+0900/12:00+0900	Sunny	Asia	KR	Republic of Korea	Janghang wetland, Goyang, Han River Estuary Weland Protected Area	Civilian Controlled Zone and the Demilitarized Zone included Janghang Ramsar site	37.644829	126.742447	WGS84	6000	Aves	Anseriformes	Anatidae	Anas platyrhynchos (Linnaeus, 1758)	Mallard	273	Lee, W.S., Koo, T.H. and Park, J.Y. (2014). A Field Guide to The Birds of Korea. LG Evergreen Foundation (2nd edition).
HumanObservation	GOYANG-JANGHANG-570	EunJeong Kim | JiSeon Kim | EunJeong Lee | JungIn Sook | DongUk Han	2020-11-09	09:00+0900/12:00+0900	Sunny	Asia	KR	Republic of Korea	Janghang wetland, Goyang, Han River Estuary Weland Protected Area	Civilian Controlled Zone and the Demilitarized Zone included Janghang Ramsar site	37.644829	126.742447	WGS84	6000	Aves	Anseriformes	Anatidae	Anas poecilorhyncha (J.R.Forster, 1781)	Eastern Spot-billed Duck	282	Lee, W.S., Koo, T.H. and Park, J.Y. (2014). A Field Guide to The Birds of Korea. LG Evergreen Foundation (2nd edition).
HumanObservation	GOYANG-JANGHANG-571	EunJeong Kim | JiSeon Kim | EunJeong Lee | JungIn Sook | DongUk Han	2020-11-09	09:00+0900/12:00+0900	Sunny	Asia	KR	Republic of Korea	Janghang wetland, Goyang, Han River Estuary Weland Protected Area	Civilian Controlled Zone and the Demilitarized Zone included Janghang Ramsar site	37.644829	126.742447	WGS84	6000	Aves	Anseriformes	Anatidae	Anas acuta (Linnaeus, 1758)	Northern Pintail	1	Lee, W.S., Koo, T.H. and Park, J.Y. (2014). A Field Guide to The Birds of Korea. LG Evergreen Foundation (2nd edition).
HumanObservation	GOYANG-JANGHANG-572	EunJeong Kim | JiSeon Kim | EunJeong Lee | JungIn Sook | DongUk Han	2020-11-09	09:00+0900/12:00+0900	Sunny	Asia	KR	Republic of Korea	Janghang wetland, Goyang, Han River Estuary Weland Protected Area	Civilian Controlled Zone and the Demilitarized Zone included Janghang Ramsar site	37.644829	126.742447	WGS84	6000	Aves	Anseriformes	Anatidae	Anas crecca (Linnaeus, 1758)	Eurasian Teal	106	Lee, W.S., Koo, T.H. and Park, J.Y. (2014). A Field Guide to The Birds of Korea. LG Evergreen Foundation (2nd edition).
HumanObservation	GOYANG-JANGHANG-573	EunJeong Kim | JiSeon Kim | EunJeong Lee | JungIn Sook | DongUk Han	2020-11-09	09:00+0900/12:00+0900	Sunny	Asia	KR	Republic of Korea	Janghang wetland, Goyang, Han River Estuary Weland Protected Area	Civilian Controlled Zone and the Demilitarized Zone included Janghang Ramsar site	37.644829	126.742447	WGS84	6000	Aves	Anseriformes	Anatidae	Aythya ferina (Linnaeus, 1758)	Common Pochard	1	Lee, W.S., Koo, T.H. and Park, J.Y. (2014). A Field Guide to The Birds of Korea. LG Evergreen Foundation (2nd edition).
HumanObservation	GOYANG-JANGHANG-574	EunJeong Kim | JiSeon Kim | EunJeong Lee | JungIn Sook | DongUk Han	2020-11-09	09:00+0900/12:00+0900	Sunny	Asia	KR	Republic of Korea	Janghang wetland, Goyang, Han River Estuary Weland Protected Area	Civilian Controlled Zone and the Demilitarized Zone included Janghang Ramsar site	37.644829	126.742447	WGS84	6000	Aves	Anseriformes	Anatidae	Aythya marila (Linnaeus, 1761)	Greater Scaup	1	Lee, W.S., Koo, T.H. and Park, J.Y. (2014). A Field Guide to The Birds of Korea. LG Evergreen Foundation (2nd edition).
HumanObservation	GOYANG-JANGHANG-575	EunJeong Kim | JiSeon Kim | EunJeong Lee | JungIn Sook | DongUk Han	2020-11-09	09:00+0900/12:00+0900	Sunny	Asia	KR	Republic of Korea	Janghang wetland, Goyang, Han River Estuary Weland Protected Area	Civilian Controlled Zone and the Demilitarized Zone included Janghang Ramsar site	37.644829	126.742447	WGS84	6000	Aves	Anseriformes	Anatidae	Mergus merganser (Linnaeus, 1758)	Common Merganser	1	Lee, W.S., Koo, T.H. and Park, J.Y. (2014). A Field Guide to The Birds of Korea. LG Evergreen Foundation (2nd edition).
HumanObservation	GOYANG-JANGHANG-576	EunJeong Kim | JiSeon Kim | EunJeong Lee | JungIn Sook | DongUk Han	2020-11-09	09:00+0900/12:00+0900	Sunny	Asia	KR	Republic of Korea	Janghang wetland, Goyang, Han River Estuary Weland Protected Area	Civilian Controlled Zone and the Demilitarized Zone included Janghang Ramsar site	37.644829	126.742447	WGS84	6000	Aves	Podicipediformes	Podicipedidae	Tachybaptus ruficollis (Pallas, 1764)	Little Grebe	1	Lee, W.S., Koo, T.H. and Park, J.Y. (2014). A Field Guide to The Birds of Korea. LG Evergreen Foundation (2nd edition).
HumanObservation	GOYANG-JANGHANG-577	EunJeong Kim | JiSeon Kim | EunJeong Lee | JungIn Sook | DongUk Han	2020-11-09	09:00+0900/12:00+0900	Sunny	Asia	KR	Republic of Korea	Janghang wetland, Goyang, Han River Estuary Weland Protected Area	Civilian Controlled Zone and the Demilitarized Zone included Janghang Ramsar site	37.644829	126.742447	WGS84	6000	Aves	Podicipediformes	Podicipedidae	Podiceps cristatus (Linnaeus, 1758)	Great Crested Grebe	1	Lee, W.S., Koo, T.H. and Park, J.Y. (2014). A Field Guide to The Birds of Korea. LG Evergreen Foundation (2nd edition).
HumanObservation	GOYANG-JANGHANG-578	EunJeong Kim | JiSeon Kim | EunJeong Lee | JungIn Sook | DongUk Han	2020-11-09	09:00+0900/12:00+0900	Sunny	Asia	KR	Republic of Korea	Janghang wetland, Goyang, Han River Estuary Weland Protected Area	Civilian Controlled Zone and the Demilitarized Zone included Janghang Ramsar site	37.644829	126.742447	WGS84	6000	Aves	Pelecaniformes	Ardeidae	Ardea cinerea (Linnaeus, 1758)	Gray Heron	13	Lee, W.S., Koo, T.H. and Park, J.Y. (2014). A Field Guide to The Birds of Korea. LG Evergreen Foundation (2nd edition).
HumanObservation	GOYANG-JANGHANG-579	EunJeong Kim | JiSeon Kim | EunJeong Lee | JungIn Sook | DongUk Han	2020-11-09	09:00+0900/12:00+0900	Sunny	Asia	KR	Republic of Korea	Janghang wetland, Goyang, Han River Estuary Weland Protected Area	Civilian Controlled Zone and the Demilitarized Zone included Janghang Ramsar site	37.644829	126.742447	WGS84	6000	Aves	Pelecaniformes	Phalacrocoracidae	Phalacrocorax carbo (Linnaeus, 1758)	Great Cormorant	207	Lee, W.S., Koo, T.H. and Park, J.Y. (2014). A Field Guide to The Birds of Korea. LG Evergreen Foundation (2nd edition).
HumanObservation	GOYANG-JANGHANG-580	EunJeong Kim | JiSeon Kim | EunJeong Lee | JungIn Sook | DongUk Han	2020-11-09	09:00+0900/12:00+0900	Sunny	Asia	KR	Republic of Korea	Janghang wetland, Goyang, Han River Estuary Weland Protected Area	Civilian Controlled Zone and the Demilitarized Zone included Janghang Ramsar site	37.644829	126.742447	WGS84	6000	Aves	Accipitriformes	Accipitridae	Haliaeetus albicilla (Linnaeus, 1758)	White-tailed Eagle	1	Lee, W.S., Koo, T.H. and Park, J.Y. (2014). A Field Guide to The Birds of Korea. LG Evergreen Foundation (2nd edition).
HumanObservation	GOYANG-JANGHANG-581	EunJeong Kim | JiSeon Kim | EunJeong Lee | JungIn Sook | DongUk Han	2020-11-09	09:00+0900/12:00+0900	Sunny	Asia	KR	Republic of Korea	Janghang wetland, Goyang, Han River Estuary Weland Protected Area	Civilian Controlled Zone and the Demilitarized Zone included Janghang Ramsar site	37.644829	126.742447	WGS84	6000	Aves	Accipitriformes	Accipitridae	Buteo buteo (Linnaeus, 1758)	Common Buzzard	4	Lee, W.S., Koo, T.H. and Park, J.Y. (2014). A Field Guide to The Birds of Korea. LG Evergreen Foundation (2nd edition).
HumanObservation	GOYANG-JANGHANG-582	EunJeong Kim | JiSeon Kim | EunJeong Lee | JungIn Sook | DongUk Han	2020-11-09	09:00+0900/12:00+0900	Sunny	Asia	KR	Republic of Korea	Janghang wetland, Goyang, Han River Estuary Weland Protected Area	Civilian Controlled Zone and the Demilitarized Zone included Janghang Ramsar site	37.644829	126.742447	WGS84	6000	Aves	Gruiformes	Gruidae	Grus vipio (Pallas, 1811)	White-naped Crane	22	Lee, W.S., Koo, T.H. and Park, J.Y. (2014). A Field Guide to The Birds of Korea. LG Evergreen Foundation (2nd edition).
HumanObservation	GOYANG-JANGHANG-583	EunJeong Kim | JiSeon Kim | EunJeong Lee | JungIn Sook | DongUk Han	2020-11-09	09:00+0900/12:00+0900	Sunny	Asia	KR	Republic of Korea	Janghang wetland, Goyang, Han River Estuary Weland Protected Area	Civilian Controlled Zone and the Demilitarized Zone included Janghang Ramsar site	37.644829	126.742447	WGS84	6000	Aves	Charadriformes	Scolopacidae	Tringa erythropus (Pallas, 1764)	Spotted Redshank	1	Lee, W.S., Koo, T.H. and Park, J.Y. (2014). A Field Guide to The Birds of Korea. LG Evergreen Foundation (2nd edition).
HumanObservation	GOYANG-JANGHANG-584	EunJeong Kim | JiSeon Kim | EunJeong Lee | JungIn Sook | DongUk Han	2020-11-09	09:00+0900/12:00+0900	Sunny	Asia	KR	Republic of Korea	Janghang wetland, Goyang, Han River Estuary Weland Protected Area	Civilian Controlled Zone and the Demilitarized Zone included Janghang Ramsar site	37.644829	126.742447	WGS84	6000	Aves	Charadriformes	Laridae	Larus crassirostris (Vieillot, 1818)	Black-tailed Gull	1	Lee, W.S., Koo, T.H. and Park, J.Y. (2014). A Field Guide to The Birds of Korea. LG Evergreen Foundation (2nd edition).
HumanObservation	GOYANG-JANGHANG-585	EunJeong Kim | JiSeon Kim | EunJeong Lee | JungIn Sook | DongUk Han	2020-11-09	09:00+0900/12:00+0900	Sunny	Asia	KR	Republic of Korea	Janghang wetland, Goyang, Han River Estuary Weland Protected Area	Civilian Controlled Zone and the Demilitarized Zone included Janghang Ramsar site	37.644829	126.742447	WGS84	6000	Aves	Charadriformes	Laridae	Larus argentatus (Pontoppidan, 1763)	Vega gull	6	Lee, W.S., Koo, T.H. and Park, J.Y. (2014). A Field Guide to The Birds of Korea. LG Evergreen Foundation (2nd edition).
HumanObservation	GOYANG-JANGHANG-586	EunJeong Kim | JiSeon Kim | EunJeong Lee | JungIn Sook | DongUk Han	2020-11-09	09:00+0900/12:00+0900	Sunny	Asia	KR	Republic of Korea	Janghang wetland, Goyang, Han River Estuary Weland Protected Area	Civilian Controlled Zone and the Demilitarized Zone included Janghang Ramsar site	37.644829	126.742447	WGS84	6000	Aves	Charadriformes	Laridae	Larus schistisagus (Stejneger, 1884)	Slaty-backed Gull	1	Lee, W.S., Koo, T.H. and Park, J.Y. (2014). A Field Guide to The Birds of Korea. LG Evergreen Foundation (2nd edition).
HumanObservation	GOYANG-JANGHANG-587	EunJeong Kim | JiSeon Kim | EunJeong Lee | JungIn Sook | DongUk Han	2020-11-09	09:00+0900/12:00+0900	Sunny	Asia	KR	Republic of Korea	Janghang wetland, Goyang, Han River Estuary Weland Protected Area	Civilian Controlled Zone and the Demilitarized Zone included Janghang Ramsar site	37.644829	126.742447	WGS84	6000	Aves	Passeriformes	Paridae	Parus major (Linnaeus, 1758)	Northern Great Tit	6	Lee, W.S., Koo, T.H. and Park, J.Y. (2014). A Field Guide to The Birds of Korea. LG Evergreen Foundation (2nd edition).
HumanObservation	GOYANG-JANGHANG-588	EunJeong Kim | JiSeon Kim | EunJeong Lee | JungIn Sook | DongUk Han	2020-11-09	09:00+0900/12:00+0900	Sunny	Asia	KR	Republic of Korea	Janghang wetland, Goyang, Han River Estuary Weland Protected Area	Civilian Controlled Zone and the Demilitarized Zone included Janghang Ramsar site	37.644829	126.742447	WGS84	6000	Aves	Passeriformes	Alaudidae	Alauda arvensis (Linnaeus, 1758)	Eurasian Skylark	3	Lee, W.S., Koo, T.H. and Park, J.Y. (2014). A Field Guide to The Birds of Korea. LG Evergreen Foundation (2nd edition).
HumanObservation	GOYANG-JANGHANG-589	EunJeong Kim | JiSeon Kim | EunJeong Lee | JungIn Sook | DongUk Han	2020-11-09	09:00+0900/12:00+0900	Sunny	Asia	KR	Republic of Korea	Janghang wetland, Goyang, Han River Estuary Weland Protected Area	Civilian Controlled Zone and the Demilitarized Zone included Janghang Ramsar site	37.644829	126.742447	WGS84	6000	Aves	Passeriformes	Muscicapidae	Phoenicurus auroreus (Pallas, 1776)	Daurian Redstart	3	Lee, W.S., Koo, T.H. and Park, J.Y. (2014). A Field Guide to The Birds of Korea. LG Evergreen Foundation (2nd edition).
HumanObservation	GOYANG-JANGHANG-590	EunJeong Kim | JiSeon Kim | EunJeong Lee | JungIn Sook | DongUk Han	2020-11-09	09:00+0900/12:00+0900	Sunny	Asia	KR	Republic of Korea	Janghang wetland, Goyang, Han River Estuary Weland Protected Area	Civilian Controlled Zone and the Demilitarized Zone included Janghang Ramsar site	37.644829	126.742447	WGS84	6000	Aves	Passeriformes	Emberizidae	Emberiza elegans (Temminck, 1836)	Yellow-throated Bunting	1	Lee, W.S., Koo, T.H. and Park, J.Y. (2014). A Field Guide to The Birds of Korea. LG Evergreen Foundation (2nd edition).
HumanObservation	GOYANG-JANGHANG-591	DongUk Han | YoonSeon Kim | JiSeon Kim	2020-11-16	09:00+0900/12:00+0900	Cloudy and foggy	Asia	KR	Republic of Korea	Janghang wetland, Goyang, Han River Estuary Weland Protected Area	Civilian Controlled Zone and the Demilitarized Zone included Janghang Ramsar site	37.644829	126.742447	WGS84	6000	Aves	Anseriformes	Anatidae	Anser fabalis (Latham, 1787)	Taiga Bean-Goose	162	Lee, W.S., Koo, T.H. and Park, J.Y. (2014). A Field Guide to The Birds of Korea. LG Evergreen Foundation (2nd edition).
HumanObservation	GOYANG-JANGHANG-592	DongUk Han | YoonSeon Kim | JiSeon Kim	2020-11-16	09:00+0900/12:00+0900	Cloudy and foggy	Asia	KR	Republic of Korea	Janghang wetland, Goyang, Han River Estuary Weland Protected Area	Civilian Controlled Zone and the Demilitarized Zone included Janghang Ramsar site	37.644829	126.742447	WGS84	6000	Aves	Anseriformes	Anatidae	Anser albifrons (Scopoli, 1769)	Greater White-fronted Goose	85	Lee, W.S., Koo, T.H. and Park, J.Y. (2014). A Field Guide to The Birds of Korea. LG Evergreen Foundation (2nd edition).
HumanObservation	GOYANG-JANGHANG-593	DongUk Han | YoonSeon Kim | JiSeon Kim	2020-11-16	09:00+0900/12:00+0900	Cloudy and foggy	Asia	KR	Republic of Korea	Janghang wetland, Goyang, Han River Estuary Weland Protected Area	Civilian Controlled Zone and the Demilitarized Zone included Janghang Ramsar site	37.644829	126.742447	WGS84	6000	Aves	Anseriformes	Anatidae	Tadorna ferruginea (Pallas, 1764)	Ruddy Shelduck	1	Lee, W.S., Koo, T.H. and Park, J.Y. (2014). A Field Guide to The Birds of Korea. LG Evergreen Foundation (2nd edition).
HumanObservation	GOYANG-JANGHANG-594	DongUk Han | YoonSeon Kim | JiSeon Kim	2020-11-16	09:00+0900/12:00+0900	Cloudy and foggy	Asia	KR	Republic of Korea	Janghang wetland, Goyang, Han River Estuary Weland Protected Area	Civilian Controlled Zone and the Demilitarized Zone included Janghang Ramsar site	37.644829	126.742447	WGS84	6000	Aves	Anseriformes	Anatidae	Anas platyrhynchos (Linnaeus, 1758)	Mallard	50	Lee, W.S., Koo, T.H. and Park, J.Y. (2014). A Field Guide to The Birds of Korea. LG Evergreen Foundation (2nd edition).
HumanObservation	GOYANG-JANGHANG-595	DongUk Han | YoonSeon Kim | JiSeon Kim	2020-11-16	09:00+0900/12:00+0900	Cloudy and foggy	Asia	KR	Republic of Korea	Janghang wetland, Goyang, Han River Estuary Weland Protected Area	Civilian Controlled Zone and the Demilitarized Zone included Janghang Ramsar site	37.644829	126.742447	WGS84	6000	Aves	Anseriformes	Anatidae	Anas poecilorhyncha (J.R.Forster, 1781)	Eastern Spot-billed Duck	27	Lee, W.S., Koo, T.H. and Park, J.Y. (2014). A Field Guide to The Birds of Korea. LG Evergreen Foundation (2nd edition).
HumanObservation	GOYANG-JANGHANG-596	DongUk Han | YoonSeon Kim | JiSeon Kim	2020-11-16	09:00+0900/12:00+0900	Cloudy and foggy	Asia	KR	Republic of Korea	Janghang wetland, Goyang, Han River Estuary Weland Protected Area	Civilian Controlled Zone and the Demilitarized Zone included Janghang Ramsar site	37.644829	126.742447	WGS84	6000	Aves	Anseriformes	Anatidae	Anas crecca (Linnaeus, 1758)	Eurasian Teal	2	Lee, W.S., Koo, T.H. and Park, J.Y. (2014). A Field Guide to The Birds of Korea. LG Evergreen Foundation (2nd edition).
HumanObservation	GOYANG-JANGHANG-597	DongUk Han | YoonSeon Kim | JiSeon Kim	2020-11-16	09:00+0900/12:00+0900	Cloudy and foggy	Asia	KR	Republic of Korea	Janghang wetland, Goyang, Han River Estuary Weland Protected Area	Civilian Controlled Zone and the Demilitarized Zone included Janghang Ramsar site	37.644829	126.742447	WGS84	6000	Aves	Pelecaniformes	Ardeidae	Ardea cinerea (Linnaeus, 1758)	Gray Heron	6	Lee, W.S., Koo, T.H. and Park, J.Y. (2014). A Field Guide to The Birds of Korea. LG Evergreen Foundation (2nd edition).
HumanObservation	GOYANG-JANGHANG-598	DongUk Han | YoonSeon Kim | JiSeon Kim	2020-11-16	09:00+0900/12:00+0900	Cloudy and foggy	Asia	KR	Republic of Korea	Janghang wetland, Goyang, Han River Estuary Weland Protected Area	Civilian Controlled Zone and the Demilitarized Zone included Janghang Ramsar site	37.644829	126.742447	WGS84	6000	Aves	Pelecaniformes	Ardeidae	Ardea alba (Linnaeus, 1758)	Great Egret	8	Lee, W.S., Koo, T.H. and Park, J.Y. (2014). A Field Guide to The Birds of Korea. LG Evergreen Foundation (2nd edition).
HumanObservation	GOYANG-JANGHANG-599	DongUk Han | YoonSeon Kim | JiSeon Kim	2020-11-16	09:00+0900/12:00+0900	Cloudy and foggy	Asia	KR	Republic of Korea	Janghang wetland, Goyang, Han River Estuary Weland Protected Area	Civilian Controlled Zone and the Demilitarized Zone included Janghang Ramsar site	37.644829	126.742447	WGS84	6000	Aves	Pelecaniformes	Phalacrocoracidae	Phalacrocorax carbo (Linnaeus, 1758)	Great Cormorant	5	Lee, W.S., Koo, T.H. and Park, J.Y. (2014). A Field Guide to The Birds of Korea. LG Evergreen Foundation (2nd edition).
HumanObservation	GOYANG-JANGHANG-600	DongUk Han | YoonSeon Kim | JiSeon Kim	2020-11-16	09:00+0900/12:00+0900	Cloudy and foggy	Asia	KR	Republic of Korea	Janghang wetland, Goyang, Han River Estuary Weland Protected Area	Civilian Controlled Zone and the Demilitarized Zone included Janghang Ramsar site	37.644829	126.742447	WGS84	6000	Aves	Accipitriformes	Accipitridae	Buteo buteo (Linnaeus, 1758)	Common Buzzard	1	Lee, W.S., Koo, T.H. and Park, J.Y. (2014). A Field Guide to The Birds of Korea. LG Evergreen Foundation (2nd edition).
HumanObservation	GOYANG-JANGHANG-601	DongUk Han | YoonSeon Kim | JiSeon Kim	2020-11-16	09:00+0900/12:00+0900	Cloudy and foggy	Asia	KR	Republic of Korea	Janghang wetland, Goyang, Han River Estuary Weland Protected Area	Civilian Controlled Zone and the Demilitarized Zone included Janghang Ramsar site	37.644829	126.742447	WGS84	6000	Aves	Gruiformes	Gruidae	Grus vipio (Pallas, 1811)	White-naped Crane	15	Lee, W.S., Koo, T.H. and Park, J.Y. (2014). A Field Guide to The Birds of Korea. LG Evergreen Foundation (2nd edition).
HumanObservation	GOYANG-JANGHANG-602	DongUk Han | YoonSeon Kim | JiSeon Kim	2020-11-16	09:00+0900/12:00+0900	Cloudy and foggy	Asia	KR	Republic of Korea	Janghang wetland, Goyang, Han River Estuary Weland Protected Area	Civilian Controlled Zone and the Demilitarized Zone included Janghang Ramsar site	37.644829	126.742447	WGS84	6000	Aves	Charadriformes	Laridae	Larus argentatus (Pontoppidan, 1763)	Vega gull	3	Lee, W.S., Koo, T.H. and Park, J.Y. (2014). A Field Guide to The Birds of Korea. LG Evergreen Foundation (2nd edition).
HumanObservation	GOYANG-JANGHANG-603	DongUk Han | YoonSeon Kim | JiSeon Kim	2020-11-16	09:00+0900/12:00+0900	Cloudy and foggy	Asia	KR	Republic of Korea	Janghang wetland, Goyang, Han River Estuary Weland Protected Area	Civilian Controlled Zone and the Demilitarized Zone included Janghang Ramsar site	37.644829	126.742447	WGS84	6000	Aves	Columbiformes	Columbidae	Streptopelia orientalis (Latham, 1790)	Oriental Turtle Dove	8	Lee, W.S., Koo, T.H. and Park, J.Y. (2014). A Field Guide to The Birds of Korea. LG Evergreen Foundation (2nd edition).
HumanObservation	GOYANG-JANGHANG-604	DongUk Han | YoonSeon Kim | JiSeon Kim	2020-11-16	09:00+0900/12:00+0900	Cloudy and foggy	Asia	KR	Republic of Korea	Janghang wetland, Goyang, Han River Estuary Weland Protected Area	Civilian Controlled Zone and the Demilitarized Zone included Janghang Ramsar site	37.644829	126.742447	WGS84	6000	Aves	Passeriformes	Corvidae	Corvus corone (Linnaeus, 1758)	Carrion Crow	24	Lee, W.S., Koo, T.H. and Park, J.Y. (2014). A Field Guide to The Birds of Korea. LG Evergreen Foundation (2nd edition).
HumanObservation	GOYANG-JANGHANG-605	DongUk Han | YoonSeon Kim | JiSeon Kim	2020-11-16	09:00+0900/12:00+0900	Cloudy and foggy	Asia	KR	Republic of Korea	Janghang wetland, Goyang, Han River Estuary Weland Protected Area	Civilian Controlled Zone and the Demilitarized Zone included Janghang Ramsar site	37.644829	126.742447	WGS84	6000	Aves	Passeriformes	Corvidae	Pica pica (Linnaeus, 1758)	Oriental Magpie	16	Lee, W.S., Koo, T.H. and Park, J.Y. (2014). A Field Guide to The Birds of Korea. LG Evergreen Foundation (2nd edition).
HumanObservation	GOYANG-JANGHANG-606	DongUk Han | YoonSeon Kim | JiSeon Kim	2020-11-16	09:00+0900/12:00+0900	Cloudy and foggy	Asia	KR	Republic of Korea	Janghang wetland, Goyang, Han River Estuary Weland Protected Area	Civilian Controlled Zone and the Demilitarized Zone included Janghang Ramsar site	37.644829	126.742447	WGS84	6000	Aves	Passeriformes	Pycnonotidae	Hypsipetes amaurotis (Temminck, 1830)	Brown-eared Bulbul	6	Lee, W.S., Koo, T.H. and Park, J.Y. (2014). A Field Guide to The Birds of Korea. LG Evergreen Foundation (2nd edition).
HumanObservation	GOYANG-JANGHANG-607	DongUk Han | YoonSeon Kim | JiSeon Kim	2020-11-16	09:00+0900/12:00+0900	Cloudy and foggy	Asia	KR	Republic of Korea	Janghang wetland, Goyang, Han River Estuary Weland Protected Area	Civilian Controlled Zone and the Demilitarized Zone included Janghang Ramsar site	37.644829	126.742447	WGS84	6000	Aves	Passeriformes	Passeridae	Passer montanus (Linnaeus, 1758)	Eurasian Tree Sparrow	30	Lee, W.S., Koo, T.H. and Park, J.Y. (2014). A Field Guide to The Birds of Korea. LG Evergreen Foundation (2nd edition).
HumanObservation	GOYANG-JANGHANG-608	DongUk Han | YoonSeon Kim | JiSeon Kim	2020-11-16	09:00+0900/12:00+0900	Cloudy and foggy	Asia	KR	Republic of Korea	Janghang wetland, Goyang, Han River Estuary Weland Protected Area	Civilian Controlled Zone and the Demilitarized Zone included Janghang Ramsar site	37.644829	126.742447	WGS84	6000	Aves	Passeriformes	Emberizidae	Emberiza rustica (Pallas, 1776)	Rustic Bunting	1	Lee, W.S., Koo, T.H. and Park, J.Y. (2014). A Field Guide to The Birds of Korea. LG Evergreen Foundation (2nd edition).
HumanObservation	GOYANG-JANGHANG-609	EunJeong Kim | JiSeon Kim | EunJeong Lee | JungIn Sook | DongUk Han	2020-11-23	09:00+0900/12:00+0900	Sunny	Asia	KR	Republic of Korea	Janghang wetland, Goyang, Han River Estuary Weland Protected Area	Civilian Controlled Zone and the Demilitarized Zone included Janghang Ramsar site	37.644829	126.742447	WGS84	6000	Aves	Anseriformes	Anatidae	Anser fabalis (Latham, 1787)	Taiga Bean-Goose	5811	Lee, W.S., Koo, T.H. and Park, J.Y. (2014). A Field Guide to The Birds of Korea. LG Evergreen Foundation (2nd edition).
HumanObservation	GOYANG-JANGHANG-610	EunJeong Kim | JiSeon Kim | EunJeong Lee | JungIn Sook | DongUk Han	2020-11-23	09:00+0900/12:00+0900	Sunny	Asia	KR	Republic of Korea	Janghang wetland, Goyang, Han River Estuary Weland Protected Area	Civilian Controlled Zone and the Demilitarized Zone included Janghang Ramsar site	37.644829	126.742447	WGS84	6000	Aves	Anseriformes	Anatidae	Anser albifrons (Scopoli, 1769)	Greater White-fronted Goose	5	Lee, W.S., Koo, T.H. and Park, J.Y. (2014). A Field Guide to The Birds of Korea. LG Evergreen Foundation (2nd edition).
HumanObservation	GOYANG-JANGHANG-611	EunJeong Kim | JiSeon Kim | EunJeong Lee | JungIn Sook | DongUk Han	2020-11-23	09:00+0900/12:00+0900	Sunny	Asia	KR	Republic of Korea	Janghang wetland, Goyang, Han River Estuary Weland Protected Area	Civilian Controlled Zone and the Demilitarized Zone included Janghang Ramsar site	37.644829	126.742447	WGS84	6000	Aves	Anseriformes	Anatidae	Anas strepera (Linnaeus, 1758)	Gadwall	6	Lee, W.S., Koo, T.H. and Park, J.Y. (2014). A Field Guide to The Birds of Korea. LG Evergreen Foundation (2nd edition).
HumanObservation	GOYANG-JANGHANG-612	EunJeong Kim | JiSeon Kim | EunJeong Lee | JungIn Sook | DongUk Han	2020-11-23	09:00+0900/12:00+0900	Sunny	Asia	KR	Republic of Korea	Janghang wetland, Goyang, Han River Estuary Weland Protected Area	Civilian Controlled Zone and the Demilitarized Zone included Janghang Ramsar site	37.644829	126.742447	WGS84	6000	Aves	Anseriformes	Anatidae	Anas penelope (Linnaeus, 1758)	Eurasian Wigeon	15	Lee, W.S., Koo, T.H. and Park, J.Y. (2014). A Field Guide to The Birds of Korea. LG Evergreen Foundation (2nd edition).
HumanObservation	GOYANG-JANGHANG-613	EunJeong Kim | JiSeon Kim | EunJeong Lee | JungIn Sook | DongUk Han	2020-11-23	09:00+0900/12:00+0900	Sunny	Asia	KR	Republic of Korea	Janghang wetland, Goyang, Han River Estuary Weland Protected Area	Civilian Controlled Zone and the Demilitarized Zone included Janghang Ramsar site	37.644829	126.742447	WGS84	6000	Aves	Anseriformes	Anatidae	Anas platyrhynchos (Linnaeus, 1758)	Mallard	1130	Lee, W.S., Koo, T.H. and Park, J.Y. (2014). A Field Guide to The Birds of Korea. LG Evergreen Foundation (2nd edition).
HumanObservation	GOYANG-JANGHANG-614	EunJeong Kim | JiSeon Kim | EunJeong Lee | JungIn Sook | DongUk Han	2020-11-23	09:00+0900/12:00+0900	Sunny	Asia	KR	Republic of Korea	Janghang wetland, Goyang, Han River Estuary Weland Protected Area	Civilian Controlled Zone and the Demilitarized Zone included Janghang Ramsar site	37.644829	126.742447	WGS84	6000	Aves	Anseriformes	Anatidae	Anas poecilorhyncha (J.R.Forster, 1781)	Eastern Spot-billed Duck	654	Lee, W.S., Koo, T.H. and Park, J.Y. (2014). A Field Guide to The Birds of Korea. LG Evergreen Foundation (2nd edition).
HumanObservation	GOYANG-JANGHANG-615	EunJeong Kim | JiSeon Kim | EunJeong Lee | JungIn Sook | DongUk Han	2020-11-23	09:00+0900/12:00+0900	Sunny	Asia	KR	Republic of Korea	Janghang wetland, Goyang, Han River Estuary Weland Protected Area	Civilian Controlled Zone and the Demilitarized Zone included Janghang Ramsar site	37.644829	126.742447	WGS84	6000	Aves	Anseriformes	Anatidae	Anas clypeata (Linnaeus, 1758)	Northern Shoveler	5	Lee, W.S., Koo, T.H. and Park, J.Y. (2014). A Field Guide to The Birds of Korea. LG Evergreen Foundation (2nd edition).
HumanObservation	GOYANG-JANGHANG-616	EunJeong Kim | JiSeon Kim | EunJeong Lee | JungIn Sook | DongUk Han	2020-11-23	09:00+0900/12:00+0900	Sunny	Asia	KR	Republic of Korea	Janghang wetland, Goyang, Han River Estuary Weland Protected Area	Civilian Controlled Zone and the Demilitarized Zone included Janghang Ramsar site	37.644829	126.742447	WGS84	6000	Aves	Anseriformes	Anatidae	Anas crecca (Linnaeus, 1758)	Eurasian Teal	213	Lee, W.S., Koo, T.H. and Park, J.Y. (2014). A Field Guide to The Birds of Korea. LG Evergreen Foundation (2nd edition).
HumanObservation	GOYANG-JANGHANG-617	EunJeong Kim | JiSeon Kim | EunJeong Lee | JungIn Sook | DongUk Han	2020-11-23	09:00+0900/12:00+0900	Sunny	Asia	KR	Republic of Korea	Janghang wetland, Goyang, Han River Estuary Weland Protected Area	Civilian Controlled Zone and the Demilitarized Zone included Janghang Ramsar site	37.644829	126.742447	WGS84	6000	Aves	Anseriformes	Anatidae	Aythya ferina (Linnaeus, 1758)	Common Pochard	1	Lee, W.S., Koo, T.H. and Park, J.Y. (2014). A Field Guide to The Birds of Korea. LG Evergreen Foundation (2nd edition).
HumanObservation	GOYANG-JANGHANG-618	EunJeong Kim | JiSeon Kim | EunJeong Lee | JungIn Sook | DongUk Han	2020-11-23	09:00+0900/12:00+0900	Sunny	Asia	KR	Republic of Korea	Janghang wetland, Goyang, Han River Estuary Weland Protected Area	Civilian Controlled Zone and the Demilitarized Zone included Janghang Ramsar site	37.644829	126.742447	WGS84	6000	Aves	Anseriformes	Anatidae	Bucephala clangula (Linnaeus, 1758)	Common Goldeneye	40	Lee, W.S., Koo, T.H. and Park, J.Y. (2014). A Field Guide to The Birds of Korea. LG Evergreen Foundation (2nd edition).
HumanObservation	GOYANG-JANGHANG-619	EunJeong Kim | JiSeon Kim | EunJeong Lee | JungIn Sook | DongUk Han	2020-11-23	09:00+0900/12:00+0900	Sunny	Asia	KR	Republic of Korea	Janghang wetland, Goyang, Han River Estuary Weland Protected Area	Civilian Controlled Zone and the Demilitarized Zone included Janghang Ramsar site	37.644829	126.742447	WGS84	6000	Aves	Anseriformes	Anatidae	Mergus merganser (Linnaeus, 1758)	Common Merganser	3	Lee, W.S., Koo, T.H. and Park, J.Y. (2014). A Field Guide to The Birds of Korea. LG Evergreen Foundation (2nd edition).
HumanObservation	GOYANG-JANGHANG-620	EunJeong Kim | JiSeon Kim | EunJeong Lee | JungIn Sook | DongUk Han	2020-11-23	09:00+0900/12:00+0900	Sunny	Asia	KR	Republic of Korea	Janghang wetland, Goyang, Han River Estuary Weland Protected Area	Civilian Controlled Zone and the Demilitarized Zone included Janghang Ramsar site	37.644829	126.742447	WGS84	6000	Aves	Podicipediformes	Podicipedidae	Tachybaptus ruficollis (Pallas, 1764)	Little Grebe	3	Lee, W.S., Koo, T.H. and Park, J.Y. (2014). A Field Guide to The Birds of Korea. LG Evergreen Foundation (2nd edition).
HumanObservation	GOYANG-JANGHANG-621	EunJeong Kim | JiSeon Kim | EunJeong Lee | JungIn Sook | DongUk Han	2020-11-23	09:00+0900/12:00+0900	Sunny	Asia	KR	Republic of Korea	Janghang wetland, Goyang, Han River Estuary Weland Protected Area	Civilian Controlled Zone and the Demilitarized Zone included Janghang Ramsar site	37.644829	126.742447	WGS84	6000	Aves	Podicipediformes	Podicipedidae	Podiceps cristatus (Linnaeus, 1758)	Great Crested Grebe	5	Lee, W.S., Koo, T.H. and Park, J.Y. (2014). A Field Guide to The Birds of Korea. LG Evergreen Foundation (2nd edition).
HumanObservation	GOYANG-JANGHANG-622	EunJeong Kim | JiSeon Kim | EunJeong Lee | JungIn Sook | DongUk Han	2020-11-23	09:00+0900/12:00+0900	Sunny	Asia	KR	Republic of Korea	Janghang wetland, Goyang, Han River Estuary Weland Protected Area	Civilian Controlled Zone and the Demilitarized Zone included Janghang Ramsar site	37.644829	126.742447	WGS84	6000	Aves	Pelecaniformes	Ardeidae	Ardea cinerea (Linnaeus, 1758)	Gray Heron	17	Lee, W.S., Koo, T.H. and Park, J.Y. (2014). A Field Guide to The Birds of Korea. LG Evergreen Foundation (2nd edition).
HumanObservation	GOYANG-JANGHANG-623	EunJeong Kim | JiSeon Kim | EunJeong Lee | JungIn Sook | DongUk Han	2020-11-23	09:00+0900/12:00+0900	Sunny	Asia	KR	Republic of Korea	Janghang wetland, Goyang, Han River Estuary Weland Protected Area	Civilian Controlled Zone and the Demilitarized Zone included Janghang Ramsar site	37.644829	126.742447	WGS84	6000	Aves	Pelecaniformes	Ardeidae	Ardea alba (Linnaeus, 1758)	Great Egret	1	Lee, W.S., Koo, T.H. and Park, J.Y. (2014). A Field Guide to The Birds of Korea. LG Evergreen Foundation (2nd edition).
HumanObservation	GOYANG-JANGHANG-624	EunJeong Kim | JiSeon Kim | EunJeong Lee | JungIn Sook | DongUk Han	2020-11-23	09:00+0900/12:00+0900	Sunny	Asia	KR	Republic of Korea	Janghang wetland, Goyang, Han River Estuary Weland Protected Area	Civilian Controlled Zone and the Demilitarized Zone included Janghang Ramsar site	37.644829	126.742447	WGS84	6000	Aves	Pelecaniformes	Phalacrocoracidae	Phalacrocorax carbo (Linnaeus, 1758)	Great Cormorant	133	Lee, W.S., Koo, T.H. and Park, J.Y. (2014). A Field Guide to The Birds of Korea. LG Evergreen Foundation (2nd edition).
HumanObservation	GOYANG-JANGHANG-625	EunJeong Kim | JiSeon Kim | EunJeong Lee | JungIn Sook | DongUk Han	2020-11-23	09:00+0900/12:00+0900	Sunny	Asia	KR	Republic of Korea	Janghang wetland, Goyang, Han River Estuary Weland Protected Area	Civilian Controlled Zone and the Demilitarized Zone included Janghang Ramsar site	37.644829	126.742447	WGS84	6000	Aves	Accipitriformes	Accipitridae	Haliaeetus albicilla (Linnaeus, 1758)	White-tailed Eagle	3	Lee, W.S., Koo, T.H. and Park, J.Y. (2014). A Field Guide to The Birds of Korea. LG Evergreen Foundation (2nd edition).
HumanObservation	GOYANG-JANGHANG-626	EunJeong Kim | JiSeon Kim | EunJeong Lee | JungIn Sook | DongUk Han	2020-11-23	09:00+0900/12:00+0900	Sunny	Asia	KR	Republic of Korea	Janghang wetland, Goyang, Han River Estuary Weland Protected Area	Civilian Controlled Zone and the Demilitarized Zone included Janghang Ramsar site	37.644829	126.742447	WGS84	6000	Aves	Accipitriformes	Accipitridae	Buteo buteo (Linnaeus, 1758)	Common Buzzard	6	Lee, W.S., Koo, T.H. and Park, J.Y. (2014). A Field Guide to The Birds of Korea. LG Evergreen Foundation (2nd edition).
HumanObservation	GOYANG-JANGHANG-627	EunJeong Kim | JiSeon Kim | EunJeong Lee | JungIn Sook | DongUk Han	2020-11-23	09:00+0900/12:00+0900	Sunny	Asia	KR	Republic of Korea	Janghang wetland, Goyang, Han River Estuary Weland Protected Area	Civilian Controlled Zone and the Demilitarized Zone included Janghang Ramsar site	37.644829	126.742447	WGS84	6000	Aves	Gruiformes	Gruidae	Grus vipio (Pallas, 1811)	White-naped Crane	2	Lee, W.S., Koo, T.H. and Park, J.Y. (2014). A Field Guide to The Birds of Korea. LG Evergreen Foundation (2nd edition).
HumanObservation	GOYANG-JANGHANG-628	EunJeong Kim | JiSeon Kim | EunJeong Lee | JungIn Sook | DongUk Han	2020-11-23	09:00+0900/12:00+0900	Sunny	Asia	KR	Republic of Korea	Janghang wetland, Goyang, Han River Estuary Weland Protected Area	Civilian Controlled Zone and the Demilitarized Zone included Janghang Ramsar site	37.644829	126.742447	WGS84	6000	Aves	Charadriformes	Laridae	Larus crassirostris (Vieillot, 1818)	Black-tailed Gull	21	Lee, W.S., Koo, T.H. and Park, J.Y. (2014). A Field Guide to The Birds of Korea. LG Evergreen Foundation (2nd edition).
HumanObservation	GOYANG-JANGHANG-629	EunJeong Kim | JiSeon Kim | EunJeong Lee | JungIn Sook | DongUk Han	2020-11-23	09:00+0900/12:00+0900	Sunny	Asia	KR	Republic of Korea	Janghang wetland, Goyang, Han River Estuary Weland Protected Area	Civilian Controlled Zone and the Demilitarized Zone included Janghang Ramsar site	37.644829	126.742447	WGS84	6000	Aves	Charadriformes	Laridae	Larus argentatus (Pontoppidan, 1763)	Vega gull	8	Lee, W.S., Koo, T.H. and Park, J.Y. (2014). A Field Guide to The Birds of Korea. LG Evergreen Foundation (2nd edition).
HumanObservation	GOYANG-JANGHANG-630	EunJeong Kim | JiSeon Kim | EunJeong Lee | JungIn Sook | DongUk Han	2020-11-23	09:00+0900/12:00+0900	Sunny	Asia	KR	Republic of Korea	Janghang wetland, Goyang, Han River Estuary Weland Protected Area	Civilian Controlled Zone and the Demilitarized Zone included Janghang Ramsar site	37.644829	126.742447	WGS84	6000	Aves	Charadriformes	Laridae	Larus ridibundus (Linnaeus, 1766)	Black-headed Gull	42	Lee, W.S., Koo, T.H. and Park, J.Y. (2014). A Field Guide to The Birds of Korea. LG Evergreen Foundation (2nd edition).
HumanObservation	GOYANG-JANGHANG-631	EunJeong Kim | JiSeon Kim | EunJeong Lee | JungIn Sook | DongUk Han	2020-11-23	09:00+0900/12:00+0900	Sunny	Asia	KR	Republic of Korea	Janghang wetland, Goyang, Han River Estuary Weland Protected Area	Civilian Controlled Zone and the Demilitarized Zone included Janghang Ramsar site	37.644829	126.742447	WGS84	6000	Aves	Columbiformes	Columbidae	Streptopelia orientalis (Latham, 1790)	Oriental Turtle Dove	3	Lee, W.S., Koo, T.H. and Park, J.Y. (2014). A Field Guide to The Birds of Korea. LG Evergreen Foundation (2nd edition).
HumanObservation	GOYANG-JANGHANG-632	EunJeong Kim | JiSeon Kim | EunJeong Lee | JungIn Sook | DongUk Han	2020-11-23	09:00+0900/12:00+0900	Sunny	Asia	KR	Republic of Korea	Janghang wetland, Goyang, Han River Estuary Weland Protected Area	Civilian Controlled Zone and the Demilitarized Zone included Janghang Ramsar site	37.644829	126.742447	WGS84	6000	Aves	Passeriformes	Corvidae	Corvus macrorhynchos (Wagler, 1827)	Large-billed Crow	2	Lee, W.S., Koo, T.H. and Park, J.Y. (2014). A Field Guide to The Birds of Korea. LG Evergreen Foundation (2nd edition).
HumanObservation	GOYANG-JANGHANG-633	EunJeong Kim | JiSeon Kim | EunJeong Lee | JungIn Sook | DongUk Han	2020-11-23	09:00+0900/12:00+0900	Sunny	Asia	KR	Republic of Korea	Janghang wetland, Goyang, Han River Estuary Weland Protected Area	Civilian Controlled Zone and the Demilitarized Zone included Janghang Ramsar site	37.644829	126.742447	WGS84	6000	Aves	Passeriformes	Corvidae	Cyanopica cyanus (Pallas, 1776)	Azure-winged Magpie	23	Lee, W.S., Koo, T.H. and Park, J.Y. (2014). A Field Guide to The Birds of Korea. LG Evergreen Foundation (2nd edition).
HumanObservation	GOYANG-JANGHANG-634	EunJeong Kim | JiSeon Kim | EunJeong Lee | JungIn Sook | DongUk Han	2020-11-23	09:00+0900/12:00+0900	Sunny	Asia	KR	Republic of Korea	Janghang wetland, Goyang, Han River Estuary Weland Protected Area	Civilian Controlled Zone and the Demilitarized Zone included Janghang Ramsar site	37.644829	126.742447	WGS84	6000	Aves	Passeriformes	Paridae	Parus palustris (Linnaeus, 1758)	Marsh Tit	1	Lee, W.S., Koo, T.H. and Park, J.Y. (2014). A Field Guide to The Birds of Korea. LG Evergreen Foundation (2nd edition).
HumanObservation	GOYANG-JANGHANG-635	EunJeong Kim | JiSeon Kim | EunJeong Lee | JungIn Sook | DongUk Han	2020-11-23	09:00+0900/12:00+0900	Sunny	Asia	KR	Republic of Korea	Janghang wetland, Goyang, Han River Estuary Weland Protected Area	Civilian Controlled Zone and the Demilitarized Zone included Janghang Ramsar site	37.644829	126.742447	WGS84	6000	Aves	Passeriformes	Sylviidae	Sinosuthora webbiana (Gould, 1852)	Vinous-throated Parrotbill	23	Lee, W.S., Koo, T.H. and Park, J.Y. (2014). A Field Guide to The Birds of Korea. LG Evergreen Foundation (2nd edition).
HumanObservation	GOYANG-JANGHANG-636	EunJeong Kim | JiSeon Kim | EunJeong Lee | JungIn Sook | DongUk Han	2020-11-23	09:00+0900/12:00+0900	Sunny	Asia	KR	Republic of Korea	Janghang wetland, Goyang, Han River Estuary Weland Protected Area	Civilian Controlled Zone and the Demilitarized Zone included Janghang Ramsar site	37.644829	126.742447	WGS84	6000	Aves	Passeriformes	Pycnonotidae	Hypsipetes amaurotis (Temminck, 1830)	Brown-eared Bulbul	4	Lee, W.S., Koo, T.H. and Park, J.Y. (2014). A Field Guide to The Birds of Korea. LG Evergreen Foundation (2nd edition).
HumanObservation	GOYANG-JANGHANG-637	EunJeong Kim | JiSeon Kim | EunJeong Lee | JungIn Sook | DongUk Han	2020-11-23	09:00+0900/12:00+0900	Sunny	Asia	KR	Republic of Korea	Janghang wetland, Goyang, Han River Estuary Weland Protected Area	Civilian Controlled Zone and the Demilitarized Zone included Janghang Ramsar site	37.644829	126.742447	WGS84	6000	Aves	Passeriformes	Muscicapidae	Phoenicurus auroreus (Pallas, 1776)	Daurian Redstart	2	Lee, W.S., Koo, T.H. and Park, J.Y. (2014). A Field Guide to The Birds of Korea. LG Evergreen Foundation (2nd edition).
HumanObservation	GOYANG-JANGHANG-638	EunJeong Kim | JiSeon Kim | EunJeong Lee | JungIn Sook | DongUk Han	2020-11-23	09:00+0900/12:00+0900	Sunny	Asia	KR	Republic of Korea	Janghang wetland, Goyang, Han River Estuary Weland Protected Area	Civilian Controlled Zone and the Demilitarized Zone included Janghang Ramsar site	37.644829	126.742447	WGS84	6000	Aves	Passeriformes	Passeridae	Passer montanus (Linnaeus, 1758)	Eurasian Tree Sparrow	7	Lee, W.S., Koo, T.H. and Park, J.Y. (2014). A Field Guide to The Birds of Korea. LG Evergreen Foundation (2nd edition).
HumanObservation	GOYANG-JANGHANG-639	EunJeong Kim | JiSeon Kim | EunJeong Lee | JungIn Sook | DongUk Han	2020-11-23	09:00+0900/12:00+0900	Sunny	Asia	KR	Republic of Korea	Janghang wetland, Goyang, Han River Estuary Weland Protected Area	Civilian Controlled Zone and the Demilitarized Zone included Janghang Ramsar site	37.644829	126.742447	WGS84	6000	Aves	Passeriformes	Fringillidae	Fringilla montifringilla (Linnaeus, 1758)	Brambling	17	Lee, W.S., Koo, T.H. and Park, J.Y. (2014). A Field Guide to The Birds of Korea. LG Evergreen Foundation (2nd edition).
HumanObservation	GOYANG-JANGHANG-640	EunJeong Kim | JiSeon Kim | EunJeong Lee | JungIn Sook | DongUk Han	2020-11-30	09:00+0900/12:00+0900	Sunny	Asia	KR	Republic of Korea	Janghang wetland, Goyang, Han River Estuary Weland Protected Area	Civilian Controlled Zone and the Demilitarized Zone included Janghang Ramsar site	37.644829	126.742447	WGS84	6000	Aves	Anseriformes	Anatidae	Anser fabalis (Latham, 1787)	Taiga Bean-Goose	7392	Lee, W.S., Koo, T.H. and Park, J.Y. (2014). A Field Guide to The Birds of Korea. LG Evergreen Foundation (2nd edition).
HumanObservation	GOYANG-JANGHANG-641	EunJeong Kim | JiSeon Kim | EunJeong Lee | JungIn Sook | DongUk Han	2020-11-30	09:00+0900/12:00+0900	Sunny	Asia	KR	Republic of Korea	Janghang wetland, Goyang, Han River Estuary Weland Protected Area	Civilian Controlled Zone and the Demilitarized Zone included Janghang Ramsar site	37.644829	126.742447	WGS84	6000	Aves	Anseriformes	Anatidae	Anser albifrons (Scopoli, 1769)	Greater White-fronted Goose	3975	Lee, W.S., Koo, T.H. and Park, J.Y. (2014). A Field Guide to The Birds of Korea. LG Evergreen Foundation (2nd edition).
HumanObservation	GOYANG-JANGHANG-642	EunJeong Kim | JiSeon Kim | EunJeong Lee | JungIn Sook | DongUk Han	2020-11-30	09:00+0900/12:00+0900	Sunny	Asia	KR	Republic of Korea	Janghang wetland, Goyang, Han River Estuary Weland Protected Area	Civilian Controlled Zone and the Demilitarized Zone included Janghang Ramsar site	37.644829	126.742447	WGS84	6000	Aves	Anseriformes	Anatidae	Anas platyrhynchos (Linnaeus, 1758)	Mallard	390	Lee, W.S., Koo, T.H. and Park, J.Y. (2014). A Field Guide to The Birds of Korea. LG Evergreen Foundation (2nd edition).
HumanObservation	GOYANG-JANGHANG-643	EunJeong Kim | JiSeon Kim | EunJeong Lee | JungIn Sook | DongUk Han	2020-11-30	09:00+0900/12:00+0900	Sunny	Asia	KR	Republic of Korea	Janghang wetland, Goyang, Han River Estuary Weland Protected Area	Civilian Controlled Zone and the Demilitarized Zone included Janghang Ramsar site	37.644829	126.742447	WGS84	6000	Aves	Anseriformes	Anatidae	Anas poecilorhyncha (J.R.Forster, 1781)	Eastern Spot-billed Duck	242	Lee, W.S., Koo, T.H. and Park, J.Y. (2014). A Field Guide to The Birds of Korea. LG Evergreen Foundation (2nd edition).
HumanObservation	GOYANG-JANGHANG-644	EunJeong Kim | JiSeon Kim | EunJeong Lee | JungIn Sook | DongUk Han	2020-11-30	09:00+0900/12:00+0900	Sunny	Asia	KR	Republic of Korea	Janghang wetland, Goyang, Han River Estuary Weland Protected Area	Civilian Controlled Zone and the Demilitarized Zone included Janghang Ramsar site	37.644829	126.742447	WGS84	6000	Aves	Anseriformes	Anatidae	Anas clypeata (Linnaeus, 1758)	Northern Shoveler	41	Lee, W.S., Koo, T.H. and Park, J.Y. (2014). A Field Guide to The Birds of Korea. LG Evergreen Foundation (2nd edition).
HumanObservation	GOYANG-JANGHANG-645	EunJeong Kim | JiSeon Kim | EunJeong Lee | JungIn Sook | DongUk Han	2020-11-30	09:00+0900/12:00+0900	Sunny	Asia	KR	Republic of Korea	Janghang wetland, Goyang, Han River Estuary Weland Protected Area	Civilian Controlled Zone and the Demilitarized Zone included Janghang Ramsar site	37.644829	126.742447	WGS84	6000	Aves	Anseriformes	Anatidae	Anas crecca (Linnaeus, 1758)	Eurasian Teal	17	Lee, W.S., Koo, T.H. and Park, J.Y. (2014). A Field Guide to The Birds of Korea. LG Evergreen Foundation (2nd edition).
HumanObservation	GOYANG-JANGHANG-646	EunJeong Kim | JiSeon Kim | EunJeong Lee | JungIn Sook | DongUk Han	2020-11-30	09:00+0900/12:00+0900	Sunny	Asia	KR	Republic of Korea	Janghang wetland, Goyang, Han River Estuary Weland Protected Area	Civilian Controlled Zone and the Demilitarized Zone included Janghang Ramsar site	37.644829	126.742447	WGS84	6000	Aves	Anseriformes	Anatidae	Aythya ferina (Linnaeus, 1758)	Common Pochard	2841	Lee, W.S., Koo, T.H. and Park, J.Y. (2014). A Field Guide to The Birds of Korea. LG Evergreen Foundation (2nd edition).
HumanObservation	GOYANG-JANGHANG-647	EunJeong Kim | JiSeon Kim | EunJeong Lee | JungIn Sook | DongUk Han	2020-11-30	09:00+0900/12:00+0900	Sunny	Asia	KR	Republic of Korea	Janghang wetland, Goyang, Han River Estuary Weland Protected Area	Civilian Controlled Zone and the Demilitarized Zone included Janghang Ramsar site	37.644829	126.742447	WGS84	6000	Aves	Anseriformes	Anatidae	Bucephala clangula (Linnaeus, 1758)	Common Goldeneye	4	Lee, W.S., Koo, T.H. and Park, J.Y. (2014). A Field Guide to The Birds of Korea. LG Evergreen Foundation (2nd edition).
HumanObservation	GOYANG-JANGHANG-648	EunJeong Kim | JiSeon Kim | EunJeong Lee | JungIn Sook | DongUk Han	2020-11-30	09:00+0900/12:00+0900	Sunny	Asia	KR	Republic of Korea	Janghang wetland, Goyang, Han River Estuary Weland Protected Area	Civilian Controlled Zone and the Demilitarized Zone included Janghang Ramsar site	37.644829	126.742447	WGS84	6000	Aves	Anseriformes	Anatidae	Mergellus albellus (Linnaeus, 1758)	Smew	1	Lee, W.S., Koo, T.H. and Park, J.Y. (2014). A Field Guide to The Birds of Korea. LG Evergreen Foundation (2nd edition).
HumanObservation	GOYANG-JANGHANG-649	EunJeong Kim | JiSeon Kim | EunJeong Lee | JungIn Sook | DongUk Han	2020-11-30	09:00+0900/12:00+0900	Sunny	Asia	KR	Republic of Korea	Janghang wetland, Goyang, Han River Estuary Weland Protected Area	Civilian Controlled Zone and the Demilitarized Zone included Janghang Ramsar site	37.644829	126.742447	WGS84	6000	Aves	Anseriformes	Anatidae	Mergus merganser (Linnaeus, 1758)	Common Merganser	10	Lee, W.S., Koo, T.H. and Park, J.Y. (2014). A Field Guide to The Birds of Korea. LG Evergreen Foundation (2nd edition).
HumanObservation	GOYANG-JANGHANG-650	EunJeong Kim | JiSeon Kim | EunJeong Lee | JungIn Sook | DongUk Han	2020-11-30	09:00+0900/12:00+0900	Sunny	Asia	KR	Republic of Korea	Janghang wetland, Goyang, Han River Estuary Weland Protected Area	Civilian Controlled Zone and the Demilitarized Zone included Janghang Ramsar site	37.644829	126.742447	WGS84	6000	Aves	Podicipediformes	Podicipedidae	Tachybaptus ruficollis (Pallas, 1764)	Little Grebe	3	Lee, W.S., Koo, T.H. and Park, J.Y. (2014). A Field Guide to The Birds of Korea. LG Evergreen Foundation (2nd edition).
HumanObservation	GOYANG-JANGHANG-651	EunJeong Kim | JiSeon Kim | EunJeong Lee | JungIn Sook | DongUk Han	2020-11-30	09:00+0900/12:00+0900	Sunny	Asia	KR	Republic of Korea	Janghang wetland, Goyang, Han River Estuary Weland Protected Area	Civilian Controlled Zone and the Demilitarized Zone included Janghang Ramsar site	37.644829	126.742447	WGS84	6000	Aves	Podicipediformes	Podicipedidae	Podiceps cristatus (Linnaeus, 1758)	Great Crested Grebe	9	Lee, W.S., Koo, T.H. and Park, J.Y. (2014). A Field Guide to The Birds of Korea. LG Evergreen Foundation (2nd edition).
HumanObservation	GOYANG-JANGHANG-652	EunJeong Kim | JiSeon Kim | EunJeong Lee | JungIn Sook | DongUk Han	2020-11-30	09:00+0900/12:00+0900	Sunny	Asia	KR	Republic of Korea	Janghang wetland, Goyang, Han River Estuary Weland Protected Area	Civilian Controlled Zone and the Demilitarized Zone included Janghang Ramsar site	37.644829	126.742447	WGS84	6000	Aves	Pelecaniformes	Ardeidae	Ardea cinerea (Linnaeus, 1758)	Gray Heron	8	Lee, W.S., Koo, T.H. and Park, J.Y. (2014). A Field Guide to The Birds of Korea. LG Evergreen Foundation (2nd edition).
HumanObservation	GOYANG-JANGHANG-653	EunJeong Kim | JiSeon Kim | EunJeong Lee | JungIn Sook | DongUk Han	2020-11-30	09:00+0900/12:00+0900	Sunny	Asia	KR	Republic of Korea	Janghang wetland, Goyang, Han River Estuary Weland Protected Area	Civilian Controlled Zone and the Demilitarized Zone included Janghang Ramsar site	37.644829	126.742447	WGS84	6000	Aves	Pelecaniformes	Ardeidae	Ardea alba (Linnaeus, 1758)	Great Egret	2	Lee, W.S., Koo, T.H. and Park, J.Y. (2014). A Field Guide to The Birds of Korea. LG Evergreen Foundation (2nd edition).
HumanObservation	GOYANG-JANGHANG-654	EunJeong Kim | JiSeon Kim | EunJeong Lee | JungIn Sook | DongUk Han	2020-11-30	09:00+0900/12:00+0900	Sunny	Asia	KR	Republic of Korea	Janghang wetland, Goyang, Han River Estuary Weland Protected Area	Civilian Controlled Zone and the Demilitarized Zone included Janghang Ramsar site	37.644829	126.742447	WGS84	6000	Aves	Pelecaniformes	Ardeidae	Egretta garzetta (Linnaeus, 1766)	Little Egret	1	Lee, W.S., Koo, T.H. and Park, J.Y. (2014). A Field Guide to The Birds of Korea. LG Evergreen Foundation (2nd edition).
HumanObservation	GOYANG-JANGHANG-655	EunJeong Kim | JiSeon Kim | EunJeong Lee | JungIn Sook | DongUk Han	2020-11-30	09:00+0900/12:00+0900	Sunny	Asia	KR	Republic of Korea	Janghang wetland, Goyang, Han River Estuary Weland Protected Area	Civilian Controlled Zone and the Demilitarized Zone included Janghang Ramsar site	37.644829	126.742447	WGS84	6000	Aves	Pelecaniformes	Phalacrocoracidae	Phalacrocorax carbo (Linnaeus, 1758)	Great Cormorant	240	Lee, W.S., Koo, T.H. and Park, J.Y. (2014). A Field Guide to The Birds of Korea. LG Evergreen Foundation (2nd edition).
HumanObservation	GOYANG-JANGHANG-656	EunJeong Kim | JiSeon Kim | EunJeong Lee | JungIn Sook | DongUk Han	2020-11-30	09:00+0900/12:00+0900	Sunny	Asia	KR	Republic of Korea	Janghang wetland, Goyang, Han River Estuary Weland Protected Area	Civilian Controlled Zone and the Demilitarized Zone included Janghang Ramsar site	37.644829	126.742447	WGS84	6000	Aves	Accipitriformes	Accipitridae	Haliaeetus albicilla (Linnaeus, 1758)	White-tailed Eagle	1	Lee, W.S., Koo, T.H. and Park, J.Y. (2014). A Field Guide to The Birds of Korea. LG Evergreen Foundation (2nd edition).
HumanObservation	GOYANG-JANGHANG-657	EunJeong Kim | JiSeon Kim | EunJeong Lee | JungIn Sook | DongUk Han	2020-11-30	09:00+0900/12:00+0900	Sunny	Asia	KR	Republic of Korea	Janghang wetland, Goyang, Han River Estuary Weland Protected Area	Civilian Controlled Zone and the Demilitarized Zone included Janghang Ramsar site	37.644829	126.742447	WGS84	6000	Aves	Accipitriformes	Accipitridae	Buteo buteo (Linnaeus, 1758)	Common Buzzard	2	Lee, W.S., Koo, T.H. and Park, J.Y. (2014). A Field Guide to The Birds of Korea. LG Evergreen Foundation (2nd edition).
HumanObservation	GOYANG-JANGHANG-658	EunJeong Kim | JiSeon Kim | EunJeong Lee | JungIn Sook | DongUk Han	2020-11-30	09:00+0900/12:00+0900	Sunny	Asia	KR	Republic of Korea	Janghang wetland, Goyang, Han River Estuary Weland Protected Area	Civilian Controlled Zone and the Demilitarized Zone included Janghang Ramsar site	37.644829	126.742447	WGS84	6000	Aves	Gruiformes	Rallidae	Fulica atra (Linnaeus, 1758)	Eurasian Coot	3	Lee, W.S., Koo, T.H. and Park, J.Y. (2014). A Field Guide to The Birds of Korea. LG Evergreen Foundation (2nd edition).
HumanObservation	GOYANG-JANGHANG-659	EunJeong Kim | JiSeon Kim | EunJeong Lee | JungIn Sook | DongUk Han	2020-11-30	09:00+0900/12:00+0900	Sunny	Asia	KR	Republic of Korea	Janghang wetland, Goyang, Han River Estuary Weland Protected Area	Civilian Controlled Zone and the Demilitarized Zone included Janghang Ramsar site	37.644829	126.742447	WGS84	6000	Aves	Gruiformes	Gruidae	Grus vipio (Pallas, 1811)	White-naped Crane	13	Lee, W.S., Koo, T.H. and Park, J.Y. (2014). A Field Guide to The Birds of Korea. LG Evergreen Foundation (2nd edition).
HumanObservation	GOYANG-JANGHANG-660	EunJeong Kim | JiSeon Kim | EunJeong Lee | JungIn Sook | DongUk Han	2020-11-30	09:00+0900/12:00+0900	Sunny	Asia	KR	Republic of Korea	Janghang wetland, Goyang, Han River Estuary Weland Protected Area	Civilian Controlled Zone and the Demilitarized Zone included Janghang Ramsar site	37.644829	126.742447	WGS84	6000	Aves	Charadriformes	Charadriidae	Pluvialis squatarola (Linnaeus, 1758)	Grey Plover	7	Lee, W.S., Koo, T.H. and Park, J.Y. (2014). A Field Guide to The Birds of Korea. LG Evergreen Foundation (2nd edition).
HumanObservation	GOYANG-JANGHANG-661	EunJeong Kim | JiSeon Kim | EunJeong Lee | JungIn Sook | DongUk Han	2020-11-30	09:00+0900/12:00+0900	Sunny	Asia	KR	Republic of Korea	Janghang wetland, Goyang, Han River Estuary Weland Protected Area	Civilian Controlled Zone and the Demilitarized Zone included Janghang Ramsar site	37.644829	126.742447	WGS84	6000	Aves	Charadriformes	Scolopacidae	Calidris alpina (Linnaeus, 1758)	Dunlin	1	Lee, W.S., Koo, T.H. and Park, J.Y. (2014). A Field Guide to The Birds of Korea. LG Evergreen Foundation (2nd edition).
HumanObservation	GOYANG-JANGHANG-662	EunJeong Kim | JiSeon Kim | EunJeong Lee | JungIn Sook | DongUk Han	2020-11-30	09:00+0900/12:00+0900	Sunny	Asia	KR	Republic of Korea	Janghang wetland, Goyang, Han River Estuary Weland Protected Area	Civilian Controlled Zone and the Demilitarized Zone included Janghang Ramsar site	37.644829	126.742447	WGS84	6000	Aves	Charadriformes	Laridae	Larus crassirostris (Vieillot, 1818)	Black-tailed Gull	10	Lee, W.S., Koo, T.H. and Park, J.Y. (2014). A Field Guide to The Birds of Korea. LG Evergreen Foundation (2nd edition).
HumanObservation	GOYANG-JANGHANG-663	EunJeong Kim | JiSeon Kim | EunJeong Lee | JungIn Sook | DongUk Han	2020-11-30	09:00+0900/12:00+0900	Sunny	Asia	KR	Republic of Korea	Janghang wetland, Goyang, Han River Estuary Weland Protected Area	Civilian Controlled Zone and the Demilitarized Zone included Janghang Ramsar site	37.644829	126.742447	WGS84	6000	Aves	Charadriformes	Laridae	Larus argentatus (Pontoppidan, 1763)	Vega gull	36	Lee, W.S., Koo, T.H. and Park, J.Y. (2014). A Field Guide to The Birds of Korea. LG Evergreen Foundation (2nd edition).
HumanObservation	GOYANG-JANGHANG-664	EunJeong Kim | JiSeon Kim | EunJeong Lee | JungIn Sook | DongUk Han	2020-11-30	09:00+0900/12:00+0900	Sunny	Asia	KR	Republic of Korea	Janghang wetland, Goyang, Han River Estuary Weland Protected Area	Civilian Controlled Zone and the Demilitarized Zone included Janghang Ramsar site	37.644829	126.742447	WGS84	6000	Aves	Charadriformes	Laridae	Larus ridibundus (Linnaeus, 1766)	Black-headed Gull	62	Lee, W.S., Koo, T.H. and Park, J.Y. (2014). A Field Guide to The Birds of Korea. LG Evergreen Foundation (2nd edition).
HumanObservation	GOYANG-JANGHANG-665	EunJeong Kim | JiSeon Kim | EunJeong Lee | JungIn Sook | DongUk Han	2020-11-30	09:00+0900/12:00+0900	Sunny	Asia	KR	Republic of Korea	Janghang wetland, Goyang, Han River Estuary Weland Protected Area	Civilian Controlled Zone and the Demilitarized Zone included Janghang Ramsar site	37.644829	126.742447	WGS84	6000	Aves	Columbiformes	Columbidae	Streptopelia orientalis (Latham, 1790)	Oriental Turtle Dove	8	Lee, W.S., Koo, T.H. and Park, J.Y. (2014). A Field Guide to The Birds of Korea. LG Evergreen Foundation (2nd edition).
HumanObservation	GOYANG-JANGHANG-666	EunJeong Kim | JiSeon Kim | EunJeong Lee | JungIn Sook | DongUk Han	2020-11-30	09:00+0900/12:00+0900	Sunny	Asia	KR	Republic of Korea	Janghang wetland, Goyang, Han River Estuary Weland Protected Area	Civilian Controlled Zone and the Demilitarized Zone included Janghang Ramsar site	37.644829	126.742447	WGS84	6000	Aves	Passeriformes	Corvidae	Pica pica (Linnaeus, 1758)	Oriental Magpie	2	Lee, W.S., Koo, T.H. and Park, J.Y. (2014). A Field Guide to The Birds of Korea. LG Evergreen Foundation (2nd edition).
HumanObservation	GOYANG-JANGHANG-667	EunJeong Kim | JiSeon Kim | EunJeong Lee | JungIn Sook | DongUk Han	2020-11-30	09:00+0900/12:00+0900	Sunny	Asia	KR	Republic of Korea	Janghang wetland, Goyang, Han River Estuary Weland Protected Area	Civilian Controlled Zone and the Demilitarized Zone included Janghang Ramsar site	37.644829	126.742447	WGS84	6000	Aves	Passeriformes	Paridae	Parus major (Linnaeus, 1758)	Northern Great Tit	1	Lee, W.S., Koo, T.H. and Park, J.Y. (2014). A Field Guide to The Birds of Korea. LG Evergreen Foundation (2nd edition).
HumanObservation	GOYANG-JANGHANG-668	EunJeong Kim | JiSeon Kim | EunJeong Lee | JungIn Sook | DongUk Han	2020-11-30	09:00+0900/12:00+0900	Sunny	Asia	KR	Republic of Korea	Janghang wetland, Goyang, Han River Estuary Weland Protected Area	Civilian Controlled Zone and the Demilitarized Zone included Janghang Ramsar site	37.644829	126.742447	WGS84	6000	Aves	Passeriformes	Sylviidae	Sinosuthora webbiana (Gould, 1852)	Vinous-throated Parrotbill	8	Lee, W.S., Koo, T.H. and Park, J.Y. (2014). A Field Guide to The Birds of Korea. LG Evergreen Foundation (2nd edition).
HumanObservation	GOYANG-JANGHANG-669	EunJeong Kim | JiSeon Kim | EunJeong Lee | JungIn Sook | DongUk Han	2020-11-30	09:00+0900/12:00+0900	Sunny	Asia	KR	Republic of Korea	Janghang wetland, Goyang, Han River Estuary Weland Protected Area	Civilian Controlled Zone and the Demilitarized Zone included Janghang Ramsar site	37.644829	126.742447	WGS84	6000	Aves	Passeriformes	Pycnonotidae	Hypsipetes amaurotis (Temminck, 1830)	Brown-eared Bulbul	1	Lee, W.S., Koo, T.H. and Park, J.Y. (2014). A Field Guide to The Birds of Korea. LG Evergreen Foundation (2nd edition).
HumanObservation	GOYANG-JANGHANG-670	EunJeong Kim | JiSeon Kim | EunJeong Lee | JungIn Sook | DongUk Han	2020-11-30	09:00+0900/12:00+0900	Sunny	Asia	KR	Republic of Korea	Janghang wetland, Goyang, Han River Estuary Weland Protected Area	Civilian Controlled Zone and the Demilitarized Zone included Janghang Ramsar site	37.644829	126.742447	WGS84	6000	Aves	Passeriformes	Muscicapidae	Phoenicurus auroreus (Pallas, 1776)	Daurian Redstart	1	Lee, W.S., Koo, T.H. and Park, J.Y. (2014). A Field Guide to The Birds of Korea. LG Evergreen Foundation (2nd edition).
HumanObservation	GOYANG-JANGHANG-671	EunJeong Kim | JiSeon Kim | EunJeong Lee | JungIn Sook | DongUk Han	2020-11-30	09:00+0900/12:00+0900	Sunny	Asia	KR	Republic of Korea	Janghang wetland, Goyang, Han River Estuary Weland Protected Area	Civilian Controlled Zone and the Demilitarized Zone included Janghang Ramsar site	37.644829	126.742447	WGS84	6000	Aves	Passeriformes	Fringillidae	Fringilla montifringilla (Linnaeus, 1758)	Brambling	4	Lee, W.S., Koo, T.H. and Park, J.Y. (2014). A Field Guide to The Birds of Korea. LG Evergreen Foundation (2nd edition).
HumanObservation	GOYANG-JANGHANG-672	EunJeong Kim | JiSeon Kim | EunJeong Lee | JungIn Sook | DongUk Han	2020-11-30	09:00+0900/12:00+0900	Sunny	Asia	KR	Republic of Korea	Janghang wetland, Goyang, Han River Estuary Weland Protected Area	Civilian Controlled Zone and the Demilitarized Zone included Janghang Ramsar site	37.644829	126.742447	WGS84	6000	Aves	Passeriformes	Fringillidae	Eophona migratoria (Hartert, 1903)	Chinese Grosbeak	7	Lee, W.S., Koo, T.H. and Park, J.Y. (2014). A Field Guide to The Birds of Korea. LG Evergreen Foundation (2nd edition).
HumanObservation	GOYANG-JANGHANG-673	EunJeong Kim | JiSeon Kim | EunJeong Lee | JungIn Sook | DongUk Han	2020-11-30	09:00+0900/12:00+0900	Sunny	Asia	KR	Republic of Korea	Janghang wetland, Goyang, Han River Estuary Weland Protected Area	Civilian Controlled Zone and the Demilitarized Zone included Janghang Ramsar site	37.644829	126.742447	WGS84	6000	Aves	Passeriformes	Emberizidae	Emberiza elegans (Temminck, 1836)	Yellow-throated Bunting	4	Lee, W.S., Koo, T.H. and Park, J.Y. (2014). A Field Guide to The Birds of Korea. LG Evergreen Foundation (2nd edition).
HumanObservation	GOYANG-JANGHANG-674	EunJeong Kim | JiSeon Kim | EunJeong Lee | JungIn Sook | DongUk Han	2020-11-30	09:00+0900/12:00+0900	Sunny	Asia	KR	Republic of Korea	Janghang wetland, Goyang, Han River Estuary Weland Protected Area	Civilian Controlled Zone and the Demilitarized Zone included Janghang Ramsar site	37.644829	126.742447	WGS84	6000	Aves	Passeriformes	Emberizidae	Emberiza cioides (von J.F.Brandt, 1843)	Meadow Bunting	1	Lee, W.S., Koo, T.H. and Park, J.Y. (2014). A Field Guide to The Birds of Korea. LG Evergreen Foundation (2nd edition).
HumanObservation	GOYANG-JANGHANG-675	EunJeong Kim | JiSeon Kim | EunJeong Lee | JungIn Sook | DongUk Han	2020-12-07	09:00+0900/12:00+0900	Cloudy	Asia	KR	Republic of Korea	Janghang wetland, Goyang, Han River Estuary Weland Protected Area	Civilian Controlled Zone and the Demilitarized Zone included Janghang Ramsar site	37.644829	126.742447	WGS84	6000	Aves	Anseriformes	Anatidae	Anser fabalis (Latham, 1787)	Taiga Bean-Goose	7715	Lee, W.S., Koo, T.H. and Park, J.Y. (2014). A Field Guide to The Birds of Korea. LG Evergreen Foundation (2nd edition).
HumanObservation	GOYANG-JANGHANG-676	EunJeong Kim | JiSeon Kim | EunJeong Lee | JungIn Sook | DongUk Han	2020-12-07	09:00+0900/12:00+0900	Cloudy	Asia	KR	Republic of Korea	Janghang wetland, Goyang, Han River Estuary Weland Protected Area	Civilian Controlled Zone and the Demilitarized Zone included Janghang Ramsar site	37.644829	126.742447	WGS84	6000	Aves	Anseriformes	Anatidae	Anser albifrons (Scopoli, 1769)	Greater White-fronted Goose	2075	Lee, W.S., Koo, T.H. and Park, J.Y. (2014). A Field Guide to The Birds of Korea. LG Evergreen Foundation (2nd edition).
HumanObservation	GOYANG-JANGHANG-677	EunJeong Kim | JiSeon Kim | EunJeong Lee | JungIn Sook | DongUk Han	2020-12-07	09:00+0900/12:00+0900	Cloudy	Asia	KR	Republic of Korea	Janghang wetland, Goyang, Han River Estuary Weland Protected Area	Civilian Controlled Zone and the Demilitarized Zone included Janghang Ramsar site	37.644829	126.742447	WGS84	6000	Aves	Anseriformes	Anatidae	Anas strepera (Linnaeus, 1758)	Gadwall	1	Lee, W.S., Koo, T.H. and Park, J.Y. (2014). A Field Guide to The Birds of Korea. LG Evergreen Foundation (2nd edition).
HumanObservation	GOYANG-JANGHANG-678	EunJeong Kim | JiSeon Kim | EunJeong Lee | JungIn Sook | DongUk Han	2020-12-07	09:00+0900/12:00+0900	Cloudy	Asia	KR	Republic of Korea	Janghang wetland, Goyang, Han River Estuary Weland Protected Area	Civilian Controlled Zone and the Demilitarized Zone included Janghang Ramsar site	37.644829	126.742447	WGS84	6000	Aves	Anseriformes	Anatidae	Anas penelope (Linnaeus, 1758)	Eurasian Wigeon	2	Lee, W.S., Koo, T.H. and Park, J.Y. (2014). A Field Guide to The Birds of Korea. LG Evergreen Foundation (2nd edition).
HumanObservation	GOYANG-JANGHANG-679	EunJeong Kim | JiSeon Kim | EunJeong Lee | JungIn Sook | DongUk Han	2020-12-07	09:00+0900/12:00+0900	Cloudy	Asia	KR	Republic of Korea	Janghang wetland, Goyang, Han River Estuary Weland Protected Area	Civilian Controlled Zone and the Demilitarized Zone included Janghang Ramsar site	37.644829	126.742447	WGS84	6000	Aves	Anseriformes	Anatidae	Anas platyrhynchos (Linnaeus, 1758)	Mallard	1060	Lee, W.S., Koo, T.H. and Park, J.Y. (2014). A Field Guide to The Birds of Korea. LG Evergreen Foundation (2nd edition).
HumanObservation	GOYANG-JANGHANG-680	EunJeong Kim | JiSeon Kim | EunJeong Lee | JungIn Sook | DongUk Han	2020-12-07	09:00+0900/12:00+0900	Cloudy	Asia	KR	Republic of Korea	Janghang wetland, Goyang, Han River Estuary Weland Protected Area	Civilian Controlled Zone and the Demilitarized Zone included Janghang Ramsar site	37.644829	126.742447	WGS84	6000	Aves	Anseriformes	Anatidae	Anas poecilorhyncha (J.R.Forster, 1781)	Eastern Spot-billed Duck	159	Lee, W.S., Koo, T.H. and Park, J.Y. (2014). A Field Guide to The Birds of Korea. LG Evergreen Foundation (2nd edition).
HumanObservation	GOYANG-JANGHANG-681	EunJeong Kim | JiSeon Kim | EunJeong Lee | JungIn Sook | DongUk Han	2020-12-07	09:00+0900/12:00+0900	Cloudy	Asia	KR	Republic of Korea	Janghang wetland, Goyang, Han River Estuary Weland Protected Area	Civilian Controlled Zone and the Demilitarized Zone included Janghang Ramsar site	37.644829	126.742447	WGS84	6000	Aves	Anseriformes	Anatidae	Anas acuta (Linnaeus, 1758)	Northern Pintail	3	Lee, W.S., Koo, T.H. and Park, J.Y. (2014). A Field Guide to The Birds of Korea. LG Evergreen Foundation (2nd edition).
HumanObservation	GOYANG-JANGHANG-682	EunJeong Kim | JiSeon Kim | EunJeong Lee | JungIn Sook | DongUk Han	2020-12-07	09:00+0900/12:00+0900	Cloudy	Asia	KR	Republic of Korea	Janghang wetland, Goyang, Han River Estuary Weland Protected Area	Civilian Controlled Zone and the Demilitarized Zone included Janghang Ramsar site	37.644829	126.742447	WGS84	6000	Aves	Anseriformes	Anatidae	Anas crecca (Linnaeus, 1758)	Eurasian Teal	131	Lee, W.S., Koo, T.H. and Park, J.Y. (2014). A Field Guide to The Birds of Korea. LG Evergreen Foundation (2nd edition).
HumanObservation	GOYANG-JANGHANG-683	EunJeong Kim | JiSeon Kim | EunJeong Lee | JungIn Sook | DongUk Han	2020-12-07	09:00+0900/12:00+0900	Cloudy	Asia	KR	Republic of Korea	Janghang wetland, Goyang, Han River Estuary Weland Protected Area	Civilian Controlled Zone and the Demilitarized Zone included Janghang Ramsar site	37.644829	126.742447	WGS84	6000	Aves	Anseriformes	Anatidae	Aythya ferina (Linnaeus, 1758)	Common Pochard	5850	Lee, W.S., Koo, T.H. and Park, J.Y. (2014). A Field Guide to The Birds of Korea. LG Evergreen Foundation (2nd edition).
HumanObservation	GOYANG-JANGHANG-684	EunJeong Kim | JiSeon Kim | EunJeong Lee | JungIn Sook | DongUk Han	2020-12-07	09:00+0900/12:00+0900	Cloudy	Asia	KR	Republic of Korea	Janghang wetland, Goyang, Han River Estuary Weland Protected Area	Civilian Controlled Zone and the Demilitarized Zone included Janghang Ramsar site	37.644829	126.742447	WGS84	6000	Aves	Anseriformes	Anatidae	Aythya fuligula (Linnaeus, 1758)	Tufted Duck	2	Lee, W.S., Koo, T.H. and Park, J.Y. (2014). A Field Guide to The Birds of Korea. LG Evergreen Foundation (2nd edition).
HumanObservation	GOYANG-JANGHANG-685	EunJeong Kim | JiSeon Kim | EunJeong Lee | JungIn Sook | DongUk Han	2020-12-07	09:00+0900/12:00+0900	Cloudy	Asia	KR	Republic of Korea	Janghang wetland, Goyang, Han River Estuary Weland Protected Area	Civilian Controlled Zone and the Demilitarized Zone included Janghang Ramsar site	37.644829	126.742447	WGS84	6000	Aves	Anseriformes	Anatidae	Bucephala clangula (Linnaeus, 1758)	Common Goldeneye	1	Lee, W.S., Koo, T.H. and Park, J.Y. (2014). A Field Guide to The Birds of Korea. LG Evergreen Foundation (2nd edition).
HumanObservation	GOYANG-JANGHANG-686	EunJeong Kim | JiSeon Kim | EunJeong Lee | JungIn Sook | DongUk Han	2020-12-07	09:00+0900/12:00+0900	Cloudy	Asia	KR	Republic of Korea	Janghang wetland, Goyang, Han River Estuary Weland Protected Area	Civilian Controlled Zone and the Demilitarized Zone included Janghang Ramsar site	37.644829	126.742447	WGS84	6000	Aves	Podicipediformes	Podicipedidae	Tachybaptus ruficollis (Pallas, 1764)	Little Grebe	1	Lee, W.S., Koo, T.H. and Park, J.Y. (2014). A Field Guide to The Birds of Korea. LG Evergreen Foundation (2nd edition).
HumanObservation	GOYANG-JANGHANG-687	EunJeong Kim | JiSeon Kim | EunJeong Lee | JungIn Sook | DongUk Han	2020-12-07	09:00+0900/12:00+0900	Cloudy	Asia	KR	Republic of Korea	Janghang wetland, Goyang, Han River Estuary Weland Protected Area	Civilian Controlled Zone and the Demilitarized Zone included Janghang Ramsar site	37.644829	126.742447	WGS84	6000	Aves	Podicipediformes	Podicipedidae	Podiceps cristatus (Linnaeus, 1758)	Great Crested Grebe	6	Lee, W.S., Koo, T.H. and Park, J.Y. (2014). A Field Guide to The Birds of Korea. LG Evergreen Foundation (2nd edition).
HumanObservation	GOYANG-JANGHANG-688	EunJeong Kim | JiSeon Kim | EunJeong Lee | JungIn Sook | DongUk Han	2020-12-07	09:00+0900/12:00+0900	Cloudy	Asia	KR	Republic of Korea	Janghang wetland, Goyang, Han River Estuary Weland Protected Area	Civilian Controlled Zone and the Demilitarized Zone included Janghang Ramsar site	37.644829	126.742447	WGS84	6000	Aves	Pelecaniformes	Threskiornithidae	Platalea leucorodia (Linnaeus, 1758)	Eurasian Spoonbill	2	Lee, W.S., Koo, T.H. and Park, J.Y. (2014). A Field Guide to The Birds of Korea. LG Evergreen Foundation (2nd edition).
HumanObservation	GOYANG-JANGHANG-689	EunJeong Kim | JiSeon Kim | EunJeong Lee | JungIn Sook | DongUk Han	2020-12-07	09:00+0900/12:00+0900	Cloudy	Asia	KR	Republic of Korea	Janghang wetland, Goyang, Han River Estuary Weland Protected Area	Civilian Controlled Zone and the Demilitarized Zone included Janghang Ramsar site	37.644829	126.742447	WGS84	6000	Aves	Pelecaniformes	Ardeidae	Ardea cinerea (Linnaeus, 1758)	Gray Heron	3	Lee, W.S., Koo, T.H. and Park, J.Y. (2014). A Field Guide to The Birds of Korea. LG Evergreen Foundation (2nd edition).
HumanObservation	GOYANG-JANGHANG-690	EunJeong Kim | JiSeon Kim | EunJeong Lee | JungIn Sook | DongUk Han	2020-12-07	09:00+0900/12:00+0900	Cloudy	Asia	KR	Republic of Korea	Janghang wetland, Goyang, Han River Estuary Weland Protected Area	Civilian Controlled Zone and the Demilitarized Zone included Janghang Ramsar site	37.644829	126.742447	WGS84	6000	Aves	Pelecaniformes	Ardeidae	Ardea alba (Linnaeus, 1758)	Great Egret	2	Lee, W.S., Koo, T.H. and Park, J.Y. (2014). A Field Guide to The Birds of Korea. LG Evergreen Foundation (2nd edition).
HumanObservation	GOYANG-JANGHANG-691	EunJeong Kim | JiSeon Kim | EunJeong Lee | JungIn Sook | DongUk Han	2020-12-07	09:00+0900/12:00+0900	Cloudy	Asia	KR	Republic of Korea	Janghang wetland, Goyang, Han River Estuary Weland Protected Area	Civilian Controlled Zone and the Demilitarized Zone included Janghang Ramsar site	37.644829	126.742447	WGS84	6000	Aves	Pelecaniformes	Phalacrocoracidae	Phalacrocorax carbo (Linnaeus, 1758)	Great Cormorant	232	Lee, W.S., Koo, T.H. and Park, J.Y. (2014). A Field Guide to The Birds of Korea. LG Evergreen Foundation (2nd edition).
HumanObservation	GOYANG-JANGHANG-692	EunJeong Kim | JiSeon Kim | EunJeong Lee | JungIn Sook | DongUk Han	2020-12-07	09:00+0900/12:00+0900	Cloudy	Asia	KR	Republic of Korea	Janghang wetland, Goyang, Han River Estuary Weland Protected Area	Civilian Controlled Zone and the Demilitarized Zone included Janghang Ramsar site	37.644829	126.742447	WGS84	6000	Aves	Falconiformes	Falconidae	Falco tinnunculus (Linnaeus, 1758)	Common Kestrel	1	Lee, W.S., Koo, T.H. and Park, J.Y. (2014). A Field Guide to The Birds of Korea. LG Evergreen Foundation (2nd edition).
HumanObservation	GOYANG-JANGHANG-693	EunJeong Kim | JiSeon Kim | EunJeong Lee | JungIn Sook | DongUk Han	2020-12-07	09:00+0900/12:00+0900	Cloudy	Asia	KR	Republic of Korea	Janghang wetland, Goyang, Han River Estuary Weland Protected Area	Civilian Controlled Zone and the Demilitarized Zone included Janghang Ramsar site	37.644829	126.742447	WGS84	6000	Aves	Accipitriformes	Accipitridae	Haliaeetus albicilla (Linnaeus, 1758)	White-tailed Eagle	12	Lee, W.S., Koo, T.H. and Park, J.Y. (2014). A Field Guide to The Birds of Korea. LG Evergreen Foundation (2nd edition).
HumanObservation	GOYANG-JANGHANG-694	EunJeong Kim | JiSeon Kim | EunJeong Lee | JungIn Sook | DongUk Han	2020-12-07	09:00+0900/12:00+0900	Cloudy	Asia	KR	Republic of Korea	Janghang wetland, Goyang, Han River Estuary Weland Protected Area	Civilian Controlled Zone and the Demilitarized Zone included Janghang Ramsar site	37.644829	126.742447	WGS84	6000	Aves	Accipitriformes	Accipitridae	Buteo buteo (Linnaeus, 1758)	Common Buzzard	4	Lee, W.S., Koo, T.H. and Park, J.Y. (2014). A Field Guide to The Birds of Korea. LG Evergreen Foundation (2nd edition).
HumanObservation	GOYANG-JANGHANG-695	EunJeong Kim | JiSeon Kim | EunJeong Lee | JungIn Sook | DongUk Han	2020-12-07	09:00+0900/12:00+0900	Cloudy	Asia	KR	Republic of Korea	Janghang wetland, Goyang, Han River Estuary Weland Protected Area	Civilian Controlled Zone and the Demilitarized Zone included Janghang Ramsar site	37.644829	126.742447	WGS84	6000	Aves	Gruiformes	Rallidae	Fulica atra (Linnaeus, 1758)	Eurasian Coot	14	Lee, W.S., Koo, T.H. and Park, J.Y. (2014). A Field Guide to The Birds of Korea. LG Evergreen Foundation (2nd edition).
HumanObservation	GOYANG-JANGHANG-696	EunJeong Kim | JiSeon Kim | EunJeong Lee | JungIn Sook | DongUk Han	2020-12-07	09:00+0900/12:00+0900	Cloudy	Asia	KR	Republic of Korea	Janghang wetland, Goyang, Han River Estuary Weland Protected Area	Civilian Controlled Zone and the Demilitarized Zone included Janghang Ramsar site	37.644829	126.742447	WGS84	6000	Aves	Gruiformes	Gruidae	Grus vipio (Pallas, 1811)	White-naped Crane	31	Lee, W.S., Koo, T.H. and Park, J.Y. (2014). A Field Guide to The Birds of Korea. LG Evergreen Foundation (2nd edition).
HumanObservation	GOYANG-JANGHANG-697	EunJeong Kim | JiSeon Kim | EunJeong Lee | JungIn Sook | DongUk Han	2020-12-07	09:00+0900/12:00+0900	Cloudy	Asia	KR	Republic of Korea	Janghang wetland, Goyang, Han River Estuary Weland Protected Area	Civilian Controlled Zone and the Demilitarized Zone included Janghang Ramsar site	37.644829	126.742447	WGS84	6000	Aves	Charadriformes	Scolopacidae	Tringa nebularia (Gunnerus, 1767)	Common Greenshank	1	Lee, W.S., Koo, T.H. and Park, J.Y. (2014). A Field Guide to The Birds of Korea. LG Evergreen Foundation (2nd edition).
HumanObservation	GOYANG-JANGHANG-698	EunJeong Kim | JiSeon Kim | EunJeong Lee | JungIn Sook | DongUk Han	2020-12-07	09:00+0900/12:00+0900	Cloudy	Asia	KR	Republic of Korea	Janghang wetland, Goyang, Han River Estuary Weland Protected Area	Civilian Controlled Zone and the Demilitarized Zone included Janghang Ramsar site	37.644829	126.742447	WGS84	6000	Aves	Charadriformes	Scolopacidae	Tringa glareola (Linnaeus, 1758)	Wood Sandpiper	1	Lee, W.S., Koo, T.H. and Park, J.Y. (2014). A Field Guide to The Birds of Korea. LG Evergreen Foundation (2nd edition).
HumanObservation	GOYANG-JANGHANG-699	EunJeong Kim | JiSeon Kim | EunJeong Lee | JungIn Sook | DongUk Han	2020-12-07	09:00+0900/12:00+0900	Cloudy	Asia	KR	Republic of Korea	Janghang wetland, Goyang, Han River Estuary Weland Protected Area	Civilian Controlled Zone and the Demilitarized Zone included Janghang Ramsar site	37.644829	126.742447	WGS84	6000	Aves	Charadriformes	Laridae	Larus crassirostris (Vieillot, 1818)	Black-tailed Gull	7	Lee, W.S., Koo, T.H. and Park, J.Y. (2014). A Field Guide to The Birds of Korea. LG Evergreen Foundation (2nd edition).
HumanObservation	GOYANG-JANGHANG-700	EunJeong Kim | JiSeon Kim | EunJeong Lee | JungIn Sook | DongUk Han	2020-12-07	09:00+0900/12:00+0900	Cloudy	Asia	KR	Republic of Korea	Janghang wetland, Goyang, Han River Estuary Weland Protected Area	Civilian Controlled Zone and the Demilitarized Zone included Janghang Ramsar site	37.644829	126.742447	WGS84	6000	Aves	Charadriformes	Laridae	Larus argentatus (Pontoppidan, 1763)	Vega gull	21	Lee, W.S., Koo, T.H. and Park, J.Y. (2014). A Field Guide to The Birds of Korea. LG Evergreen Foundation (2nd edition).
HumanObservation	GOYANG-JANGHANG-701	EunJeong Kim | JiSeon Kim | EunJeong Lee | JungIn Sook | DongUk Han	2020-12-07	09:00+0900/12:00+0900	Cloudy	Asia	KR	Republic of Korea	Janghang wetland, Goyang, Han River Estuary Weland Protected Area	Civilian Controlled Zone and the Demilitarized Zone included Janghang Ramsar site	37.644829	126.742447	WGS84	6000	Aves	Charadriformes	Laridae	Larus ridibundus (Linnaeus, 1766)	Black-headed Gull	5	Lee, W.S., Koo, T.H. and Park, J.Y. (2014). A Field Guide to The Birds of Korea. LG Evergreen Foundation (2nd edition).
HumanObservation	GOYANG-JANGHANG-702	EunJeong Kim | JiSeon Kim | EunJeong Lee | JungIn Sook | DongUk Han	2020-12-07	09:00+0900/12:00+0900	Cloudy	Asia	KR	Republic of Korea	Janghang wetland, Goyang, Han River Estuary Weland Protected Area	Civilian Controlled Zone and the Demilitarized Zone included Janghang Ramsar site	37.644829	126.742447	WGS84	6000	Aves	Columbiformes	Columbidae	Streptopelia orientalis (Latham, 1790)	Oriental Turtle Dove	15	Lee, W.S., Koo, T.H. and Park, J.Y. (2014). A Field Guide to The Birds of Korea. LG Evergreen Foundation (2nd edition).
HumanObservation	GOYANG-JANGHANG-703	EunJeong Kim | JiSeon Kim | EunJeong Lee | JungIn Sook | DongUk Han	2020-12-07	09:00+0900/12:00+0900	Cloudy	Asia	KR	Republic of Korea	Janghang wetland, Goyang, Han River Estuary Weland Protected Area	Civilian Controlled Zone and the Demilitarized Zone included Janghang Ramsar site	37.644829	126.742447	WGS84	6000	Aves	Piciformes	Picidae	Dendrocopos major (Linnaeus, 1758)	Great Spotted Woodpecker	1	Lee, W.S., Koo, T.H. and Park, J.Y. (2014). A Field Guide to The Birds of Korea. LG Evergreen Foundation (2nd edition).
HumanObservation	GOYANG-JANGHANG-704	EunJeong Kim | JiSeon Kim | EunJeong Lee | JungIn Sook | DongUk Han	2020-12-07	09:00+0900/12:00+0900	Cloudy	Asia	KR	Republic of Korea	Janghang wetland, Goyang, Han River Estuary Weland Protected Area	Civilian Controlled Zone and the Demilitarized Zone included Janghang Ramsar site	37.644829	126.742447	WGS84	6000	Aves	Passeriformes	Laniidae	Lanius bucephalus (Temminck & Schlegel, 1845)	Bull-headed Shrike	1	Lee, W.S., Koo, T.H. and Park, J.Y. (2014). A Field Guide to The Birds of Korea. LG Evergreen Foundation (2nd edition).
HumanObservation	GOYANG-JANGHANG-705	EunJeong Kim | JiSeon Kim | EunJeong Lee | JungIn Sook | DongUk Han	2020-12-07	09:00+0900/12:00+0900	Cloudy	Asia	KR	Republic of Korea	Janghang wetland, Goyang, Han River Estuary Weland Protected Area	Civilian Controlled Zone and the Demilitarized Zone included Janghang Ramsar site	37.644829	126.742447	WGS84	6000	Aves	Passeriformes	Corvidae	Corvus corone (Linnaeus, 1758)	Carrion Crow	2	Lee, W.S., Koo, T.H. and Park, J.Y. (2014). A Field Guide to The Birds of Korea. LG Evergreen Foundation (2nd edition).
HumanObservation	GOYANG-JANGHANG-706	EunJeong Kim | JiSeon Kim | EunJeong Lee | JungIn Sook | DongUk Han	2020-12-07	09:00+0900/12:00+0900	Cloudy	Asia	KR	Republic of Korea	Janghang wetland, Goyang, Han River Estuary Weland Protected Area	Civilian Controlled Zone and the Demilitarized Zone included Janghang Ramsar site	37.644829	126.742447	WGS84	6000	Aves	Passeriformes	Corvidae	Corvus macrorhynchos (Wagler, 1827)	Large-billed Crow	1	Lee, W.S., Koo, T.H. and Park, J.Y. (2014). A Field Guide to The Birds of Korea. LG Evergreen Foundation (2nd edition).
HumanObservation	GOYANG-JANGHANG-707	EunJeong Kim | JiSeon Kim | EunJeong Lee | JungIn Sook | DongUk Han	2020-12-07	09:00+0900/12:00+0900	Cloudy	Asia	KR	Republic of Korea	Janghang wetland, Goyang, Han River Estuary Weland Protected Area	Civilian Controlled Zone and the Demilitarized Zone included Janghang Ramsar site	37.644829	126.742447	WGS84	6000	Aves	Passeriformes	Corvidae	Pica pica (Linnaeus, 1758)	Oriental Magpie	6	Lee, W.S., Koo, T.H. and Park, J.Y. (2014). A Field Guide to The Birds of Korea. LG Evergreen Foundation (2nd edition).
HumanObservation	GOYANG-JANGHANG-708	EunJeong Kim | JiSeon Kim | EunJeong Lee | JungIn Sook | DongUk Han	2020-12-07	09:00+0900/12:00+0900	Cloudy	Asia	KR	Republic of Korea	Janghang wetland, Goyang, Han River Estuary Weland Protected Area	Civilian Controlled Zone and the Demilitarized Zone included Janghang Ramsar site	37.644829	126.742447	WGS84	6000	Aves	Passeriformes	Paridae	Parus major (Linnaeus, 1758)	Northern Great Tit	9	Lee, W.S., Koo, T.H. and Park, J.Y. (2014). A Field Guide to The Birds of Korea. LG Evergreen Foundation (2nd edition).
HumanObservation	GOYANG-JANGHANG-709	EunJeong Kim | JiSeon Kim | EunJeong Lee | JungIn Sook | DongUk Han	2020-12-07	09:00+0900/12:00+0900	Cloudy	Asia	KR	Republic of Korea	Janghang wetland, Goyang, Han River Estuary Weland Protected Area	Civilian Controlled Zone and the Demilitarized Zone included Janghang Ramsar site	37.644829	126.742447	WGS84	6000	Aves	Passeriformes	Sylviidae	Sinosuthora webbiana (Gould, 1852)	Vinous-throated Parrotbill	5	Lee, W.S., Koo, T.H. and Park, J.Y. (2014). A Field Guide to The Birds of Korea. LG Evergreen Foundation (2nd edition).
HumanObservation	GOYANG-JANGHANG-710	EunJeong Kim | JiSeon Kim | EunJeong Lee | JungIn Sook | DongUk Han	2020-12-07	09:00+0900/12:00+0900	Cloudy	Asia	KR	Republic of Korea	Janghang wetland, Goyang, Han River Estuary Weland Protected Area	Civilian Controlled Zone and the Demilitarized Zone included Janghang Ramsar site	37.644829	126.742447	WGS84	6000	Aves	Passeriformes	Pycnonotidae	Hypsipetes amaurotis (Temminck, 1830)	Brown-eared Bulbul	5	Lee, W.S., Koo, T.H. and Park, J.Y. (2014). A Field Guide to The Birds of Korea. LG Evergreen Foundation (2nd edition).
HumanObservation	GOYANG-JANGHANG-711	EunJeong Kim | JiSeon Kim | EunJeong Lee | JungIn Sook | DongUk Han	2020-12-07	09:00+0900/12:00+0900	Cloudy	Asia	KR	Republic of Korea	Janghang wetland, Goyang, Han River Estuary Weland Protected Area	Civilian Controlled Zone and the Demilitarized Zone included Janghang Ramsar site	37.644829	126.742447	WGS84	6000	Aves	Passeriformes	Muscicapidae	Phoenicurus auroreus (Pallas, 1776)	Daurian Redstart	5	Lee, W.S., Koo, T.H. and Park, J.Y. (2014). A Field Guide to The Birds of Korea. LG Evergreen Foundation (2nd edition).
HumanObservation	GOYANG-JANGHANG-712	EunJeong Kim | JiSeon Kim | EunJeong Lee | JungIn Sook | DongUk Han	2020-12-07	09:00+0900/12:00+0900	Cloudy	Asia	KR	Republic of Korea	Janghang wetland, Goyang, Han River Estuary Weland Protected Area	Civilian Controlled Zone and the Demilitarized Zone included Janghang Ramsar site	37.644829	126.742447	WGS84	6000	Aves	Passeriformes	Passeridae	Passer montanus (Linnaeus, 1758)	Eurasian Tree Sparrow	13	Lee, W.S., Koo, T.H. and Park, J.Y. (2014). A Field Guide to The Birds of Korea. LG Evergreen Foundation (2nd edition).
HumanObservation	GOYANG-JANGHANG-713	EunJeong Kim | JiSeon Kim | EunJeong Lee | JungIn Sook | DongUk Han	2020-12-07	09:00+0900/12:00+0900	Cloudy	Asia	KR	Republic of Korea	Janghang wetland, Goyang, Han River Estuary Weland Protected Area	Civilian Controlled Zone and the Demilitarized Zone included Janghang Ramsar site	37.644829	126.742447	WGS84	6000	Aves	Passeriformes	Motacillidae	Motacilla grandis (Sharpe, 1885)	Japanese Wagtail	1	Lee, W.S., Koo, T.H. and Park, J.Y. (2014). A Field Guide to The Birds of Korea. LG Evergreen Foundation (2nd edition).
HumanObservation	GOYANG-JANGHANG-714	EunJeong Kim | JiSeon Kim | EunJeong Lee | JungIn Sook | DongUk Han	2020-12-07	09:00+0900/12:00+0900	Cloudy	Asia	KR	Republic of Korea	Janghang wetland, Goyang, Han River Estuary Weland Protected Area	Civilian Controlled Zone and the Demilitarized Zone included Janghang Ramsar site	37.644829	126.742447	WGS84	6000	Aves	Passeriformes	Fringillidae	Fringilla montifringilla (Linnaeus, 1758)	Brambling	8	Lee, W.S., Koo, T.H. and Park, J.Y. (2014). A Field Guide to The Birds of Korea. LG Evergreen Foundation (2nd edition).
HumanObservation	GOYANG-JANGHANG-715	EunJeong Kim | JiSeon Kim | EunJeong Lee | JungIn Sook | DongUk Han	2020-12-07	09:00+0900/12:00+0900	Cloudy	Asia	KR	Republic of Korea	Janghang wetland, Goyang, Han River Estuary Weland Protected Area	Civilian Controlled Zone and the Demilitarized Zone included Janghang Ramsar site	37.644829	126.742447	WGS84	6000	Aves	Passeriformes	Emberizidae	Emberiza elegans (Temminck, 1836)	Yellow-throated Bunting	18	Lee, W.S., Koo, T.H. and Park, J.Y. (2014). A Field Guide to The Birds of Korea. LG Evergreen Foundation (2nd edition).
[truncated: 416 more rows]
